# Supplementary material for: Lanthanum ruthenium indide, La21Ru9+xIn5-x (x = 1.2)
Source: Acta Crystallogr Sect E Struct Rep Online. 2010 Apr 24;66(Pt 5):i40. doi: 10.1107/S1600536810014509 (PMC2979065; doi:10.1107/S1600536810014509)
Supplement: Supplementary file 1 [file e-66-00i40-sup1.cif]

##############################################################################
###                                                                        ###
###        Electronic paper (Acta Crystallographica Section E)             ###
###                                                                        ###
##############################################################################
#                                                                            #
# This CIF contains the data in a paper accepted for publication in Acta     #
# Crystallographica Section E. It conforms to the requirements of Notes      #
# for Authors for Section E, and has been peer reviewed under the auspices   #
# of the IUCr Commission on Journals.                                        #
#                                                                            #
# Full details of the Crystallographic Information File format               #
# are given in the paper "The Crystallographic Information File (CIF):       #
# a New Standard Archive File for Crystallography" by S. R. Hall, F. H.      #
# Allen and I. D. Brown [Acta Cryst. (1991), A47, 655-685].                  #
#                                                                            #
# The current version of the core CIF dictionary is obtainable from          #
# ftp://ftp.iucr.org/pub/cif_core.dic. The current version number is 2.4.    #
#                                                                            #
# Software is freely available for graphical display of the structure(s) in  #
# this CIF.  For information consult the CIF home page http://www.iucr.org/  #
# cif/home.html                                                              #
#                                                                            #
# This file may be used for bona fide research purposes within the           #
# scientific community so long as proper attribution is given to the journal # 
# article from which it was obtained.                                        #
#                                                                            #
##############################################################################
                                             
data_I
_audit_creation_method     SHELXL97
_chemical_name_systematic
;
lanthanum ruthenium indium (21/10.2/3.8)
;
_chemical_name_common     'lanthanum ruthenium indide'
_chemical_formula_moiety     ?
_chemical_formula_sum     'In3.84 La21 Ru10.16'
_chemical_formula_iupac     'La21 Ru10.16 In3.84'
_chemical_formula_weight     4384.89
_chemical_melting_point     ?
_symmetry_cell_setting     tetragonal
_symmetry_space_group_name_H-M     'I 4/m c m'
_symmetry_space_group_name_Hall     '-I 4 2c'
loop_
    _symmetry_equiv_pos_as_xyz
    'x, y, z'
    'x, -y, -z+1/2'
    '-x, -y, z'
    '-x, y, -z+1/2'
    'y, x, -z+1/2'
    'y, -x, z'
    '-y, x, z'
    '-y, -x, -z+1/2'
    'x+1/2, y+1/2, z+1/2'
    'x+1/2, -y+1/2, -z+1'
    '-x+1/2, -y+1/2, z+1/2'
    '-x+1/2, y+1/2, -z+1'
    'y+1/2, x+1/2, -z+1'
    'y+1/2, -x+1/2, z+1/2'
    '-y+1/2, x+1/2, z+1/2'
    '-y+1/2, -x+1/2, -z+1'
    '-x, -y, -z'
    '-x, y, z-1/2'
    'x, y, -z'
    'x, -y, z-1/2'
    '-y, -x, z-1/2'
    '-y, x, -z'
    'y, -x, -z'
    'y, x, z-1/2'
    '-x+1/2, -y+1/2, -z+1/2'
    '-x+1/2, y+1/2, z'
    'x+1/2, y+1/2, -z+1/2'
    'x+1/2, -y+1/2, z'
    '-y+1/2, -x+1/2, z'
    '-y+1/2, x+1/2, -z+1/2'
    'y+1/2, -x+1/2, -z+1/2'
    'y+1/2, x+1/2, z'
_cell_length_a     12.1298(3)
_cell_length_b     12.1298(3)
_cell_length_c     25.9820(7)
_cell_angle_alpha     90.00
_cell_angle_beta     90.00
_cell_angle_gamma     90.00
_cell_volume     3822.79(17)
_cell_formula_units_Z     4
_cell_measurement_reflns_used     12585
_cell_measurement_theta_min     2.91
_cell_measurement_theta_max     27.48
_cell_measurement_temperature     293(2)
_exptl_crystal_description     prism
_exptl_crystal_colour     metallic-dark-grey
_exptl_crystal_size_max     0.06
_exptl_crystal_size_mid     0.05
_exptl_crystal_size_min     0.05
_exptl_crystal_density_diffrn     7.619
_exptl_crystal_density_meas     ?
_exptl_crystal_density_method     'not measured'
_exptl_crystal_F_000     7329
_exptl_absorpt_coefficient_mu     28.984
_exptl_absorpt_correction_type     sphere
_exptl_absorpt_process_details     '(WinGX; Farrugia, 1999)'
_exptl_absorpt_correction_T_min     0.2429
_exptl_absorpt_correction_T_max     0.2606
_exptl_special_details
;
;
_diffrn_ambient_temperature     293(2)
_diffrn_radiation_type     MoK\a
_diffrn_radiation_wavelength     0.71073
_diffrn_radiation_source     'fine-focus sealed tube'
_diffrn_radiation_monochromator     graphite
_diffrn_measurement_device_type     'Nonius KappaCCD diffractometer'
_diffrn_measurement_method     '\f and \w scans'
_diffrn_detector_area_resol_mean     ?
_diffrn_reflns_number     22423
_diffrn_reflns_av_R_equivalents     0.0872
_diffrn_reflns_av_sigmaI/netI     0.0241
_diffrn_reflns_theta_min     3.71
_diffrn_reflns_theta_max     27.49
_diffrn_reflns_theta_full     27.49
_diffrn_measured_fraction_theta_max     0.996
_diffrn_measured_fraction_theta_full     0.996
_diffrn_reflns_limit_h_min     -15
_diffrn_reflns_limit_h_max     15
_diffrn_reflns_limit_k_min     -15
_diffrn_reflns_limit_k_max     15
_diffrn_reflns_limit_l_min     -33
_diffrn_reflns_limit_l_max     32
_diffrn_standards_number     0
_diffrn_standards_interval_count     .
_diffrn_standards_interval_time     .
_diffrn_standards_decay_%     ?
_refine_special_details
;
Refinement of <i>F</i>^2^ against ALL reflections. The weighted <i>R</i>-factor
wR and goodness of fit <i>S</i> are based on <i>F</i>^2^, conventional
<i>R</i>-factors <i>R</i> are based on <i>F</i>, with <i>F</i> set to zero for
negative <i>F</i>^2^. The threshold expression of <i>F</i>^2^ >
\s(<i>F</i>^2^) is used only for calculating <i>R</i>-factors(gt) etc. and is
not relevant to the choice of reflections for refinement. <i>R</i>-factors
based on <i>F</i>^2^ are statistically about twice as large as those based on
<i>F</i>, and <i>R</i>- factors based on ALL data will be even larger.
;
_reflns_number_total     1202
_reflns_number_gt     927
_reflns_threshold_expression     I>2\s(I)
_refine_ls_structure_factor_coef     Fsqd
_refine_ls_matrix_type     full
_refine_ls_R_factor_all     0.0555
_refine_ls_R_factor_gt     0.0355
_refine_ls_wR_factor_gt     0.0569
_refine_ls_wR_factor_ref     0.0622
_refine_ls_goodness_of_fit_ref     1.122
_refine_ls_restrained_S_all     1.122
_refine_ls_number_reflns     1202
_refine_ls_number_parameters     53
_refine_ls_number_restraints     0
_refine_ls_hydrogen_treatment     .
_refine_ls_weighting_scheme     calc
_refine_ls_weighting_details
       'calc w=1/[\s^2^(Fo^2^)+(0.0131P)^2^+224.3566P] where P=(Fo^2^+2Fc^2^)/3'
_atom_sites_solution_hydrogens     .
_atom_sites_solution_primary     direct
_atom_sites_solution_secondary     difmap
_refine_ls_shift/su_max     0.000
_refine_ls_shift/su_mean     0.000
_refine_diff_density_max     1.999
_refine_diff_density_min     -2.739
_refine_ls_extinction_method     .
_refine_ls_extinction_coef     ?
loop_
    _atom_type_symbol
    _atom_type_description
    _atom_type_scat_dispersion_real
    _atom_type_scat_dispersion_imag
    _atom_type_scat_source
    'In' 'In' -0.7276 1.3100
                         'International Tables Vol C Tables 4.2.6.8 and 6.1.1.4'
    'La' 'La' -0.2871 2.4523
                         'International Tables Vol C Tables 4.2.6.8 and 6.1.1.4'
    'Ru' 'Ru' -1.2594 0.8363
                         'International Tables Vol C Tables 4.2.6.8 and 6.1.1.4'
_computing_data_collection     'COLLECT (Nonius, 1998)'
_computing_cell_refinement     'DENZO (Otwinowski & Minor, 1997)'
_computing_data_reduction     'DENZO (Otwinowski & Minor, 1997)'
_computing_structure_solution     'SHELXS97 (Sheldrick, 2008)'
_computing_structure_refinement     'SHELXL97 (Sheldrick, 2008)'
_computing_molecular_graphics     'DIAMOND (Brandenburg, 1999)'
_computing_publication_material     'SHELXL97 (Sheldrick, 2008)'
loop_
    _atom_site_type_symbol
    _atom_site_label
    _atom_site_fract_x
    _atom_site_fract_y
    _atom_site_fract_z
    _atom_site_U_iso_or_equiv
    _atom_site_adp_type
    _atom_site_calc_flag
    _atom_site_refinement_flags
    _atom_site_occupancy
    _atom_site_disorder_assembly
    _atom_site_disorder_group
    La La1 0.07818(5) 0.20842(5) 0.07297(2) 0.01886(15) Uani d . 1 . .
    La La2 0.20391(6) 0.07950(6) 0.19170(2) 0.02653(17) Uani d . 1 . .
    La La3 0.85106(8) 0.35106(8) 0.0000 0.0208(3) Uani d S 1 . .
    La La4 0.0000 0.5000 0.10584(5) 0.0255(3) Uani d S 1 . .
    La La5 0.0000 0.5000 0.2500 0.0615(8) Uani d S 1 . .
    Ru Ru1 0.81308(11) 0.31308(11) 0.10986(6) 0.0429(4) Uani d S 1 . .
    Ru Ru2 0.65628(8) 0.15628(8) 0.18661(5) 0.0287(4) Uani d SP 0.29(4) . .
    Ru Ru3 0.59671(12) 0.09671(12) 0.0000 0.0247(4) Uani d S 1 . .
    Ru Ru4 0.0000 0.0000 0.12798(6) 0.0207(4) Uani d S 1 . .
    Ru Ru5 0.0000 0.0000 0.2500 0.0213(5) Uani d S 1 . .
    In In1 0.65628(8) 0.15628(8) 0.18661(5) 0.0287(4) Uani d SP 0.71(4) . .
    In In2 0.0000 0.0000 0.0000 0.0200(5) Uani d S 1 . .
loop_
    _atom_site_aniso_label
    _atom_site_aniso_U_11
    _atom_site_aniso_U_22
    _atom_site_aniso_U_33
    _atom_site_aniso_U_12
    _atom_site_aniso_U_13
    _atom_site_aniso_U_23
    La1 0.0226(3) 0.0185(3) 0.0154(3) -0.0006(3) 0.0001(2) 0.0002(2)
    La2 0.0305(4) 0.0311(4) 0.0180(3) -0.0036(3) 0.0003(3) -0.0001(3)
    La3 0.0218(4) 0.0218(4) 0.0188(6) 0.0021(6) 0.000 0.000
    La4 0.0260(4) 0.0260(4) 0.0247(7) 0.0035(6) 0.000 0.000
    La5 0.0793(13) 0.0793(13) 0.0258(12) 0.000 0.000 0.000
    Ru1 0.0471(6) 0.0471(6) 0.0345(8) 0.0213(8) -0.0168(6) -0.0168(6)
    Ru2 0.0244(5) 0.0244(5) 0.0372(8) 0.0073(5) -0.0070(4) -0.0070(4)
    Ru3 0.0270(6) 0.0270(6) 0.0202(9) 0.0055(8) 0.000 0.000
    Ru4 0.0195(5) 0.0195(5) 0.0232(9) 0.000 0.000 0.000
    Ru5 0.0199(8) 0.0199(8) 0.0241(12) 0.000 0.000 0.000
    In1 0.0244(5) 0.0244(5) 0.0372(8) 0.0073(5) -0.0070(4) -0.0070(4)
    In2 0.0206(7) 0.0206(7) 0.0190(10) 0.000 0.000 0.000
_geom_special_details
;
All esds (except the esd in the dihedral angle between two l.s. planes) are
estimated using the full covariance matrix. The cell esds are taken into
account individually in the estimation of esds in distances, angles and
torsion angles; correlations between esds in cell parameters are only used
when they are defined by crystal symmetry. An approximate (isotropic)
treatment of cell esds is used for estimating esds involving l.s. planes.
;
loop_
    _geom_bond_atom_site_label_1
    _geom_bond_atom_site_label_2
    _geom_bond_site_symmetry_2
    _geom_bond_distance
    _geom_bond_publ_flag
    La1 Ru1 28_455 3.0174(15) ?
    La1 Ru3 10_454 3.0385(12) ?
    La1 Ru4 . 3.0550(10) ?
    La1 In2 . 3.2992(6) ?
    La1 In1 28_455 3.5084(13) ?
    La1 Ru2 28_455 3.5084(13) ?
    La1 Ru1 1_455 3.5875(11) ?
    La1 La2 7 3.6299(9) ?
    La1 La1 29 3.6607(13) ?
    La1 La4 . 3.7600(7) ?
    La1 La3 1_455 3.7653(7) ?
    La1 La2 . 3.7798(9) ?
    La1 La1 19 3.7919(11) ?
    La1 La1 7 3.8185(9) ?
    La1 La1 6 3.8185(9) ?
    La1 La3 10_454 3.8822(12) ?
    La2 Ru1 28_455 2.8235(14) ?
    La2 Ru5 . 3.0565(7) ?
    La2 Ru4 . 3.1286(11) ?
    La2 In1 28_455 3.2592(13) ?
    La2 Ru2 28_455 3.2592(13) ?
    La2 In1 3_655 3.3276(8) ?
    La2 Ru2 3_655 3.3276(8) ?
    La2 La2 2 3.5915(13) ?
    La2 La1 6 3.6299(9) ?
    La2 La2 5 3.7060(13) ?
    La2 In1 4_655 3.7068(12) ?
    La2 Ru2 4_655 3.7068(12) ?
    La2 La2 29 3.7154(14) ?
    La2 La2 6 3.7544(10) ?
    La2 La2 7 3.7544(10) ?
    La2 La5 25 4.0154(7) ?
    La2 La4 26_545 4.3365(10) ?
    La3 Ru1 19 2.9278(17) ?
    La3 Ru1 . 2.9278(17) ?
    La3 Ru3 10_554 3.0463(16) ?
    La3 Ru3 26_655 3.0463(16) ?
    La3 La4 1_655 3.7536(13) ?
    La3 La4 17_665 3.7536(13) ?
    La3 La1 1_655 3.7653(7) ?
    La3 La1 13_554 3.7653(7) ?
    La3 La1 19_655 3.7653(7) ?
    La3 La1 32 3.7653(7) ?
    La3 La1 10_554 3.8822(12) ?
    La3 La1 22_655 3.8822(12) ?
    La3 La1 28 3.8822(12) ?
    La3 La1 7_655 3.8822(12) ?
    La4 Ru1 3_665 3.2082(19) ?
    La4 Ru1 1_455 3.2082(19) ?
    La4 Ru3 26 3.2115(15) ?
    La4 Ru3 10_454 3.2115(15) ?
    La4 In1 28_455 3.4047(15) ?
    La4 In1 26 3.4047(15) ?
    La4 Ru2 28_455 3.4047(15) ?
    La4 Ru2 26 3.4047(15) ?
    La4 La5 . 3.7457(13) ?
    La4 La3 1_455 3.7536(13) ?
    La4 La3 17_665 3.7536(13) ?
    La4 La1 29 3.7600(7) ?
    La4 La1 32_455 3.7600(7) ?
    La4 La1 3_565 3.7600(7) ?
    La4 La2 6_565 4.3365(10) ?
    La4 La2 26 4.3365(10) ?
    La4 La2 7 4.3365(10) ?
    La4 La2 28_455 4.3365(10) ?
    La5 In1 27_455 3.1464(14) ?
    La5 Ru2 27_455 3.1464(14) ?
    La5 In1 25 3.1464(14) ?
    La5 Ru2 25 3.1464(14) ?
    La5 In1 28_455 3.1464(14) ?
    La5 In1 26 3.1464(14) ?
    La5 Ru2 28_455 3.1464(14) ?
    La5 Ru2 26 3.1464(14) ?
    La5 La4 2_565 3.7457(13) ?
    La5 La2 28_455 4.0154(7) ?
    La5 La2 7 4.0154(7) ?
    La5 La2 8_565 4.0154(7) ?
    La5 La2 25 4.0154(7) ?
    La5 La2 6_565 4.0154(7) ?
    La5 La2 26 4.0154(7) ?
    La5 La2 27_455 4.0154(7) ?
    La5 La2 5 4.0154(7) ?
    Ru1 La2 7_655 2.8235(14) ?
    Ru1 La2 28 2.8235(14) ?
    Ru1 La1 28 3.0174(15) ?
    Ru1 La1 7_655 3.0174(15) ?
    Ru1 La4 1_655 3.2082(19) ?
    Ru1 La1 1_655 3.5875(11) ?
    Ru1 La1 32 3.5875(11) ?
    Ru2 La5 25 3.1464(14) ?
    Ru2 La2 28 3.2592(13) ?
    Ru2 La2 7_655 3.2592(13) ?
    Ru2 La2 29 3.3276(8) ?
    Ru2 La2 3_655 3.3276(8) ?
    Ru2 La4 26_545 3.4047(15) ?
    Ru2 La1 28 3.5084(13) ?
    Ru2 La1 7_655 3.5084(13) ?
    Ru2 La2 31 3.7068(12) ?
    Ru2 La2 4_655 3.7068(12) ?
    Ru3 La1 10_554 3.0385(12) ?
    Ru3 La1 28 3.0385(12) ?
    Ru3 La1 7_655 3.0385(12) ?
    Ru3 La1 22_655 3.0385(12) ?
    Ru3 La3 10_454 3.0463(16) ?
    Ru3 La3 26_645 3.0463(16) ?
    Ru3 La4 10_554 3.2115(15) ?
    Ru3 La4 26_545 3.2115(15) ?
    Ru4 La1 3 3.0550(10) ?
    Ru4 La1 7 3.0550(10) ?
    Ru4 La1 6 3.0550(10) ?
    Ru4 La2 7 3.1286(11) ?
    Ru4 La2 3 3.1286(11) ?
    Ru4 La2 6 3.1286(11) ?
    Ru5 La2 5 3.0565(7) ?
    Ru5 La2 3 3.0565(7) ?
    Ru5 La2 6 3.0565(7) ?
    Ru5 La2 2 3.0565(7) ?
    Ru5 La2 8 3.0565(7) ?
    Ru5 La2 4 3.0565(7) ?
    Ru5 La2 7 3.0565(7) ?
    In2 La1 17 3.2992(6) ?
    In2 La1 7 3.2992(6) ?
    In2 La1 3 3.2992(6) ?
    In2 La1 6 3.2992(6) ?
    In2 La1 22 3.2992(6) ?
    In2 La1 19 3.2992(6) ?
    In2 La1 23 3.2992(6) ?
loop_
    _geom_angle_atom_site_label_1
    _geom_angle_atom_site_label_2
    _geom_angle_atom_site_label_3
    _geom_angle_site_symmetry_1
    _geom_angle_site_symmetry_3
    _geom_angle
    _geom_angle_publ_flag
    Ru1 La1 Ru3 28_455 10_454 101.28(4) ?
    Ru1 La1 Ru4 28_455 . 94.19(3) ?
    Ru3 La1 Ru4 10_454 . 163.46(3) ?
    Ru1 La1 In2 28_455 . 112.81(4) ?
    Ru3 La1 In2 10_454 . 104.998(19) ?
    Ru4 La1 In2 . . 62.97(3) ?
    Ru1 La1 In1 28_455 28_455 61.19(4) ?
    Ru3 La1 In1 10_454 28_455 98.12(2) ?
    Ru4 La1 In1 . 28_455 94.43(3) ?
    In2 La1 In1 . 28_455 156.88(2) ?
    Ru1 La1 Ru2 28_455 28_455 61.19(4) ?
    Ru3 La1 Ru2 10_454 28_455 98.12(2) ?
    Ru4 La1 Ru2 . 28_455 94.43(3) ?
    In2 La1 Ru2 . 28_455 156.88(2) ?
    In1 La1 Ru2 28_455 28_455 0.00(2) ?
    Ru1 La1 Ru1 28_455 1_455 142.38(5) ?
    Ru3 La1 Ru1 10_454 1_455 87.58(5) ?
    Ru4 La1 Ru1 . 1_455 83.66(3) ?
    In2 La1 Ru1 . 1_455 99.62(3) ?
    In1 La1 Ru1 28_455 1_455 81.47(3) ?
    Ru2 La1 Ru1 28_455 1_455 81.47(3) ?
    Ru1 La1 La2 28_455 7 103.08(4) ?
    Ru3 La1 La2 10_454 7 125.52(4) ?
    Ru4 La1 La2 . 7 55.00(3) ?
    In2 La1 La2 . 7 108.99(2) ?
    In1 La1 La2 28_455 7 55.539(19) ?
    Ru2 La1 La2 28_455 7 55.539(19) ?
    Ru1 La1 La2 1_455 7 46.06(3) ?
    Ru1 La1 La1 28_455 29 52.66(2) ?
    Ru3 La1 La1 10_454 29 52.959(19) ?
    Ru4 La1 La1 . 29 143.57(2) ?
    In2 La1 La1 . 29 138.165(11) ?
    In1 La1 La1 28_455 29 58.553(15) ?
    Ru2 La1 La1 28_455 29 58.553(15) ?
    Ru1 La1 La1 1_455 29 112.56(3) ?
    La2 La1 La1 7 29 112.533(15) ?
    Ru1 La1 La4 28_455 . 104.32(3) ?
    Ru3 La1 La4 10_454 . 55.15(3) ?
    Ru4 La1 La4 . . 126.43(3) ?
    In2 La1 La4 . . 141.15(2) ?
    In1 La1 La4 28_455 . 55.73(3) ?
    Ru2 La1 La4 28_455 . 55.73(3) ?
    Ru1 La1 La4 1_455 . 51.71(3) ?
    La2 La1 La4 7 . 71.84(2) ?
    La1 La1 La4 29 . 60.869(10) ?
    Ru1 La1 La3 28_455 1_455 152.94(3) ?
    Ru3 La1 La3 10_454 1_455 51.86(3) ?
    Ru4 La1 La3 . 1_455 112.87(3) ?
    In2 La1 La3 . 1_455 81.52(2) ?
    In1 La1 La3 28_455 1_455 113.98(3) ?
    Ru2 La1 La3 28_455 1_455 113.98(3) ?
    Ru1 La1 La3 1_455 1_455 46.85(3) ?
    La2 La1 La3 7 1_455 92.826(19) ?
    La1 La1 La3 29 1_455 101.09(2) ?
    La4 La1 La3 . 1_455 59.84(2) ?
    Ru1 La1 La2 28_455 . 47.47(3) ?
    Ru3 La1 La2 10_454 . 143.25(3) ?
    Ru4 La1 La2 . . 53.21(3) ?
    In2 La1 La2 . . 105.542(19) ?
    In1 La1 La2 28_455 . 52.97(2) ?
    Ru2 La1 La2 28_455 . 52.97(2) ?
    Ru1 La1 La2 1_455 . 106.86(3) ?
    La2 La1 La2 7 . 60.85(2) ?
    La1 La1 La2 29 . 90.414(15) ?
    La4 La1 La2 . . 107.79(3) ?
    La3 La1 La2 1_455 . 153.67(2) ?
    Ru1 La1 La1 28_455 19 108.52(3) ?
    Ru3 La1 La1 10_454 19 51.393(19) ?
    Ru4 La1 La1 . 19 117.89(3) ?
    In2 La1 La1 . 19 54.924(10) ?
    In1 La1 La1 28_455 19 147.308(15) ?
    Ru2 La1 La1 28_455 19 147.308(15) ?
    Ru1 La1 La1 1_455 19 105.49(3) ?
    La2 La1 La1 7 19 148.189(14) ?
    La1 La1 La1 29 19 90.0 ?
    La4 La1 La1 . 19 103.13(2) ?
    La3 La1 La1 1_455 19 59.766(9) ?
    La2 La1 La1 . 19 144.697(13) ?
    Ru1 La1 La1 28_455 7 145.48(3) ?
    Ru3 La1 La1 10_454 7 112.90(3) ?
    Ru4 La1 La1 . 7 51.321(13) ?
    In2 La1 La1 . 7 54.641(5) ?
    In1 La1 La1 28_455 7 116.06(2) ?
    Ru2 La1 La1 28_455 7 116.06(2) ?
    Ru1 La1 La1 1_455 7 47.96(3) ?
    La2 La1 La1 7 7 60.927(16) ?
    La1 La1 La1 29 7 159.439(14) ?
    La4 La1 La1 . 7 99.18(2) ?
    La3 La1 La1 1_455 7 61.58(3) ?
    La2 La1 La1 . 7 101.314(14) ?
    La1 La1 La1 19 7 90.0 ?
    Ru1 La1 La1 28_455 6 62.01(3) ?
    Ru3 La1 La1 10_454 6 132.66(4) ?
    Ru4 La1 La1 . 6 51.321(13) ?
    In2 La1 La1 . 6 54.641(5) ?
    In1 La1 La1 28_455 6 108.31(3) ?
    Ru2 La1 La1 28_455 6 108.31(3) ?
    Ru1 La1 La1 1_455 6 133.87(3) ?
    La2 La1 La1 7 6 101.787(14) ?
    La1 La1 La1 29 6 110.561(14) ?
    La4 La1 La1 . 6 163.89(2) ?
    La3 La1 La1 1_455 6 136.140(19) ?
    La2 La1 La1 . 6 57.072(15) ?
    La1 La1 La1 19 6 90.0 ?
    La1 La1 La1 7 6 90.0 ?
    Ru1 La1 La3 28_455 10_454 48.24(4) ?
    Ru3 La1 La3 10_454 10_454 77.10(4) ?
    Ru4 La1 La3 . 10_454 109.84(2) ?
    In2 La1 La3 . 10_454 79.748(13) ?
    In1 La1 La3 28_455 10_454 105.53(2) ?
    Ru2 La1 La3 28_455 10_454 105.53(2) ?
    Ru1 La1 La3 1_455 10_454 163.83(3) ?
    La2 La1 La3 7 10_454 149.48(2) ?
    La1 La1 La3 29 10_454 61.869(12) ?
    La4 La1 La3 . 10_454 120.05(2) ?
    La3 La1 La3 1_455 10_454 117.600(15) ?
    La2 La1 La3 . 10_454 88.72(2) ?
    La1 La1 La3 19 10_454 60.766(12) ?
    La1 La1 La3 7 10_454 134.374(13) ?
    La1 La1 La3 6 10_454 58.54(2) ?
    Ru1 La2 Ru5 28_455 . 153.94(4) ?
    Ru1 La2 Ru4 28_455 . 96.58(4) ?
    Ru5 La2 Ru4 . . 61.66(3) ?
    Ru1 La2 In1 28_455 28_455 66.35(5) ?
    Ru5 La2 In1 . 28_455 100.77(3) ?
    Ru4 La2 In1 . 28_455 98.14(2) ?
    Ru1 La2 Ru2 28_455 28_455 66.35(5) ?
    Ru5 La2 Ru2 . 28_455 100.77(3) ?
    Ru4 La2 Ru2 . 28_455 98.14(2) ?
    In1 La2 Ru2 28_455 28_455 0.00(5) ?
    Ru1 La2 In1 28_455 3_655 97.34(5) ?
    Ru5 La2 In1 . 3_655 99.26(3) ?
    Ru4 La2 In1 . 3_655 96.72(3) ?
    In1 La2 In1 28_455 3_655 159.05(3) ?
    Ru2 La2 In1 28_455 3_655 159.05(3) ?
    Ru1 La2 Ru2 28_455 3_655 97.34(5) ?
    Ru5 La2 Ru2 . 3_655 99.26(3) ?
    Ru4 La2 Ru2 . 3_655 96.72(3) ?
    In1 La2 Ru2 28_455 3_655 159.05(3) ?
    Ru2 La2 Ru2 28_455 3_655 159.05(3) ?
    In1 La2 Ru2 3_655 3_655 0.00(5) ?
    Ru1 La2 La2 28_455 2 152.02(3) ?
    Ru5 La2 La2 . 2 54.020(13) ?
    Ru4 La2 La2 . 2 106.31(3) ?
    In1 La2 La2 28_455 2 124.21(4) ?
    Ru2 La2 La2 28_455 2 124.21(4) ?
    In1 La2 La2 3_655 2 64.66(3) ?
    Ru2 La2 La2 3_655 2 64.66(3) ?
    Ru1 La2 La1 28_455 6 66.18(3) ?
    Ru5 La2 La1 . 6 105.49(2) ?
    Ru4 La2 La1 . 6 53.12(3) ?
    In1 La2 La1 28_455 6 119.10(3) ?
    Ru2 La2 La1 28_455 6 119.10(3) ?
    In1 La2 La1 3_655 6 60.38(3) ?
    Ru2 La2 La1 3_655 6 60.38(3) ?
    La2 La2 La1 2 6 115.72(3) ?
    Ru1 La2 La2 28_455 5 128.22(4) ?
    Ru5 La2 La2 . 5 52.682(13) ?
    Ru4 La2 La2 . 5 103.66(3) ?
    In1 La2 La2 28_455 5 63.93(3) ?
    Ru2 La2 La2 28_455 5 63.93(3) ?
    In1 La2 La2 3_655 5 126.15(4) ?
    Ru2 La2 La2 3_655 5 126.15(4) ?
    La2 La2 La2 2 5 61.90(2) ?
    La1 La2 La2 6 5 156.27(2) ?
    Ru1 La2 In1 28_455 4_655 108.17(3) ?
    Ru5 La2 In1 . 4_655 91.53(2) ?
    Ru4 La2 In1 . 4_655 152.93(4) ?
    In1 La2 In1 28_455 4_655 82.45(3) ?
    Ru2 La2 In1 28_455 4_655 82.45(3) ?
    In1 La2 In1 3_655 4_655 90.96(4) ?
    Ru2 La2 In1 3_655 4_655 90.96(4) ?
    La2 La2 In1 2 4_655 54.223(18) ?
    La1 La2 In1 6 4_655 148.25(3) ?
    La2 La2 In1 5 4_655 52.17(2) ?
    Ru1 La2 Ru2 28_455 4_655 108.17(3) ?
    Ru5 La2 Ru2 . 4_655 91.53(2) ?
    Ru4 La2 Ru2 . 4_655 152.93(4) ?
    In1 La2 Ru2 28_455 4_655 82.45(3) ?
    Ru2 La2 Ru2 28_455 4_655 82.45(3) ?
    In1 La2 Ru2 3_655 4_655 90.96(4) ?
    Ru2 La2 Ru2 3_655 4_655 90.96(4) ?
    La2 La2 Ru2 2 4_655 54.223(18) ?
    La1 La2 Ru2 6 4_655 148.25(3) ?
    La2 La2 Ru2 5 4_655 52.17(2) ?
    In1 La2 Ru2 4_655 4_655 0.00(2) ?
    Ru1 La2 La2 28_455 29 48.86(3) ?
    Ru5 La2 La2 . 29 142.682(13) ?
    Ru4 La2 La2 . 29 140.98(2) ?
    In1 La2 La2 28_455 29 55.251(18) ?
    Ru2 La2 La2 28_455 29 55.251(18) ?
    In1 La2 La2 3_655 29 104.32(2) ?
    Ru2 La2 La2 3_655 29 104.32(2) ?
    La2 La2 La2 2 29 112.316(14) ?
    La1 La2 La2 6 29 111.218(15) ?
    La2 La2 La2 5 29 90.0 ?
    In1 La2 La2 4_655 29 59.923(14) ?
    Ru2 La2 La2 4_655 29 59.923(14) ?
    Ru1 La2 La2 28_455 6 127.67(3) ?
    Ru5 La2 La2 . 6 52.110(5) ?
    Ru4 La2 La2 . 6 53.130(14) ?
    In1 La2 La2 28_455 6 146.01(3) ?
    Ru2 La2 La2 28_455 6 146.01(3) ?
    In1 La2 La2 3_655 6 54.40(3) ?
    Ru2 La2 La2 3_655 6 54.40(3) ?
    La2 La2 La2 2 6 60.55(2) ?
    La1 La2 La2 6 6 61.549(16) ?
    La2 La2 La2 5 6 102.075(5) ?
    In1 La2 La2 4_655 6 114.454(19) ?
    Ru2 La2 La2 4_655 6 114.454(19) ?
    La2 La2 La2 29 6 158.701(16) ?
    Ru1 La2 La2 28_455 7 104.12(4) ?
    Ru5 La2 La2 . 7 52.110(5) ?
    Ru4 La2 La2 . 7 53.130(14) ?
    In1 La2 La2 28_455 7 56.11(3) ?
    Ru2 La2 La2 28_455 7 56.11(3) ?
    In1 La2 La2 3_655 7 144.30(3) ?
    Ru2 La2 La2 3_655 7 144.30(3) ?
    La2 La2 La2 2 7 102.465(5) ?
    La1 La2 La2 6 7 103.037(14) ?
    La2 La2 La2 5 7 57.55(2) ?
    In1 La2 La2 4_655 7 108.54(3) ?
    Ru2 La2 La2 4_655 7 108.54(3) ?
    La2 La2 La2 29 7 111.299(16) ?
    La2 La2 La2 6 7 90.0 ?
    Ru1 La2 La1 28_455 . 51.96(3) ?
    Ru5 La2 La1 . . 102.03(2) ?
    Ru4 La2 La1 . . 51.44(2) ?
    In1 La2 La1 28_455 . 59.24(3) ?
    Ru2 La2 La1 28_455 . 59.24(3) ?
    In1 La2 La1 3_655 . 121.93(3) ?
    Ru2 La2 La1 3_655 . 121.93(3) ?
    La2 La2 La1 2 . 155.591(17) ?
    La1 La2 La1 6 . 62.001(19) ?
    La2 La2 La1 5 . 109.54(3) ?
    In1 La2 La1 4_655 . 140.96(3) ?
    Ru2 La2 La1 4_655 . 140.96(3) ?
    La2 La2 La1 29 . 89.586(15) ?
    La2 La2 La1 6 . 102.512(13) ?
    La2 La2 La1 7 . 57.604(16) ?
    Ru1 La2 La5 28_455 25 88.59(4) ?
    Ru5 La2 La5 . 25 117.455(19) ?
    Ru4 La2 La5 . 25 146.38(2) ?
    In1 La2 La5 28_455 25 114.20(2) ?
    Ru2 La2 La5 28_455 25 114.20(2) ?
    In1 La2 La5 3_655 25 49.67(2) ?
    Ru2 La2 La5 3_655 25 49.67(2) ?
    La2 La2 La5 2 25 63.435(9) ?
    La1 La2 La5 6 25 100.404(19) ?
    La2 La2 La5 5 25 98.84(2) ?
    In1 La2 La5 4_655 25 47.88(2) ?
    Ru2 La2 La5 4_655 25 47.88(2) ?
    La2 La2 La5 29 25 62.442(10) ?
    La2 La2 La5 6 25 98.03(2) ?
    La2 La2 La5 7 25 156.280(13) ?
    La1 La2 La5 . 25 140.19(2) ?
    Ru1 La2 La4 28_455 26_545 47.69(4) ?
    Ru5 La2 La4 . 26_545 148.76(2) ?
    Ru4 La2 La4 . 26_545 108.30(3) ?
    In1 La2 La4 28_455 26_545 110.16(3) ?
    Ru2 La2 La4 28_455 26_545 110.16(3) ?
    In1 La2 La4 3_655 26_545 50.68(2) ?
    Ru2 La2 La4 3_655 26_545 50.68(2) ?
    La2 La2 La4 2 26_545 108.33(2) ?
    La1 La2 La4 6 26_545 55.473(19) ?
    La2 La2 La4 5 26_545 148.03(2) ?
    In1 La2 La4 4_655 26_545 96.65(3) ?
    Ru2 La2 La4 4_655 26_545 96.65(3) ?
    La2 La2 La4 29 26_545 64.635(10) ?
    La2 La2 La4 6 26_545 97.43(2) ?
    La2 La2 La4 7 26_545 147.966(18) ?
    La1 La2 La4 . 26_545 90.36(2) ?
    La5 La2 La4 25 26_545 53.123(17) ?
    Ru1 La3 Ru1 19 . 154.28(9) ?
    Ru1 La3 Ru3 19 10_554 100.76(4) ?
    Ru1 La3 Ru3 . 10_554 100.76(4) ?
    Ru1 La3 Ru3 19 26_655 100.76(4) ?
    Ru1 La3 Ru3 . 26_655 100.76(4) ?
    Ru3 La3 Ru3 10_554 26_655 65.99(7) ?
    Ru1 La3 La4 19 1_655 149.96(5) ?
    Ru1 La3 La4 . 1_655 55.75(4) ?
    Ru3 La3 La4 10_554 1_655 55.19(2) ?
    Ru3 La3 La4 26_655 1_655 55.19(2) ?
    Ru1 La3 La4 19 17_665 55.75(4) ?
    Ru1 La3 La4 . 17_665 149.96(5) ?
    Ru3 La3 La4 10_554 17_665 55.19(2) ?
    Ru3 La3 La4 26_655 17_665 55.19(2) ?
    La4 La3 La4 1_655 17_665 94.21(4) ?
    Ru1 La3 La1 19 1_655 122.257(9) ?
    Ru1 La3 La1 . 1_655 63.380(15) ?
    Ru3 La3 La1 10_554 1_655 51.68(3) ?
    Ru3 La3 La1 26_655 1_655 107.30(4) ?
    La4 La3 La1 1_655 1_655 60.009(14) ?
    La4 La3 La1 17_665 1_655 103.76(3) ?
    Ru1 La3 La1 19 13_554 63.380(15) ?
    Ru1 La3 La1 . 13_554 122.257(9) ?
    Ru3 La3 La1 10_554 13_554 107.30(4) ?
    Ru3 La3 La1 26_655 13_554 51.68(3) ?
    La4 La3 La1 1_655 13_554 103.76(3) ?
    La4 La3 La1 17_665 13_554 60.009(14) ?
    La1 La3 La1 1_655 13_554 157.81(4) ?
    Ru1 La3 La1 19 19_655 63.380(15) ?
    Ru1 La3 La1 . 19_655 122.257(9) ?
    Ru3 La3 La1 10_554 19_655 51.68(3) ?
    Ru3 La3 La1 26_655 19_655 107.30(4) ?
    La4 La3 La1 1_655 19_655 103.76(3) ?
    La4 La3 La1 17_665 19_655 60.009(14) ?
    La1 La3 La1 1_655 19_655 60.467(19) ?
    La1 La3 La1 13_554 19_655 114.76(2) ?
    Ru1 La3 La1 19 32 122.257(9) ?
    Ru1 La3 La1 . 32 63.380(15) ?
    Ru3 La3 La1 10_554 32 107.30(4) ?
    Ru3 La3 La1 26_655 32 51.68(3) ?
    La4 La3 La1 1_655 32 60.009(14) ?
    La4 La3 La1 17_665 32 103.76(3) ?
    La1 La3 La1 1_655 32 114.76(2) ?
    La1 La3 La1 13_554 32 60.467(19) ?
    La1 La3 La1 19_655 32 157.81(4) ?
    Ru1 La3 La1 19 10_554 50.24(3) ?
    Ru1 La3 La1 . 10_554 108.22(4) ?
    Ru3 La3 La1 10_554 10_554 150.765(12) ?
    Ru3 La3 La1 26_655 10_554 111.05(3) ?
    La4 La3 La1 1_655 10_554 149.047(11) ?
    La4 La3 La1 17_665 10_554 98.166(15) ?
    La1 La3 La1 1_655 10_554 141.66(3) ?
    La1 La3 La1 13_554 10_554 59.886(19) ?
    La1 La3 La1 19_655 10_554 107.008(19) ?
    La1 La3 La1 32 10_554 89.43(2) ?
    Ru1 La3 La1 19 22_655 50.24(3) ?
    Ru1 La3 La1 . 22_655 108.22(4) ?
    Ru3 La3 La1 10_554 22_655 111.04(3) ?
    Ru3 La3 La1 26_655 22_655 150.765(12) ?
    La4 La3 La1 1_655 22_655 149.047(11) ?
    La4 La3 La1 17_665 22_655 98.166(15) ?
    La1 La3 La1 1_655 22_655 89.43(2) ?
    La1 La3 La1 13_554 22_655 107.008(19) ?
    La1 La3 La1 19_655 22_655 59.886(19) ?
    La1 La3 La1 32 22_655 141.66(3) ?
    La1 La3 La1 10_554 22_655 56.26(2) ?
    Ru1 La3 La1 19 28 108.22(4) ?
    Ru1 La3 La1 . 28 50.24(3) ?
    Ru3 La3 La1 10_554 28 150.765(12) ?
    Ru3 La3 La1 26_655 28 111.05(3) ?
    La4 La3 La1 1_655 28 98.166(15) ?
    La4 La3 La1 17_665 28 149.047(11) ?
    La1 La3 La1 1_655 28 107.008(19) ?
    La1 La3 La1 13_554 28 89.43(2) ?
    La1 La3 La1 19_655 28 141.66(3) ?
    La1 La3 La1 32 28 59.886(19) ?
    La1 La3 La1 10_554 28 58.47(2) ?
    La1 La3 La1 22_655 28 85.50(3) ?
    Ru1 La3 La1 19 7_655 108.22(4) ?
    Ru1 La3 La1 . 7_655 50.24(3) ?
    Ru3 La3 La1 10_554 7_655 111.04(3) ?
    Ru3 La3 La1 26_655 7_655 150.765(12) ?
    La4 La3 La1 1_655 7_655 98.166(15) ?
    La4 La3 La1 17_665 7_655 149.047(11) ?
    La1 La3 La1 1_655 7_655 59.886(19) ?
    La1 La3 La1 13_554 7_655 141.66(3) ?
    La1 La3 La1 19_655 7_655 89.43(2) ?
    La1 La3 La1 32 7_655 107.008(19) ?
    La1 La3 La1 10_554 7_655 85.50(3) ?
    La1 La3 La1 22_655 7_655 58.47(2) ?
    La1 La3 La1 28 7_655 56.26(2) ?
    Ru1 La4 Ru1 3_665 1_455 176.27(8) ?
    Ru1 La4 Ru3 3_665 26 91.60(3) ?
    Ru1 La4 Ru3 1_455 26 91.60(3) ?
    Ru1 La4 Ru3 3_665 10_454 91.60(3) ?
    Ru1 La4 Ru3 1_455 10_454 91.60(3) ?
    Ru3 La4 Ru3 26 10_454 62.20(7) ?
    Ru1 La4 In1 3_665 28_455 88.85(2) ?
    Ru1 La4 In1 1_455 28_455 88.85(2) ?
    Ru3 La4 In1 26 28_455 159.16(5) ?
    Ru3 La4 In1 10_454 28_455 96.95(4) ?
    Ru1 La4 In1 3_665 26 88.85(2) ?
    Ru1 La4 In1 1_455 26 88.85(2) ?
    Ru3 La4 In1 26 26 96.95(4) ?
    Ru3 La4 In1 10_454 26 159.16(5) ?
    In1 La4 In1 28_455 26 103.89(6) ?
    Ru1 La4 Ru2 3_665 28_455 88.85(2) ?
    Ru1 La4 Ru2 1_455 28_455 88.85(2) ?
    Ru3 La4 Ru2 26 28_455 159.16(5) ?
    Ru3 La4 Ru2 10_454 28_455 96.95(4) ?
    In1 La4 Ru2 28_455 28_455 0.00(4) ?
    In1 La4 Ru2 26 28_455 103.89(6) ?
    Ru1 La4 Ru2 3_665 26 88.85(2) ?
    Ru1 La4 Ru2 1_455 26 88.85(2) ?
    Ru3 La4 Ru2 26 26 96.95(4) ?
    Ru3 La4 Ru2 10_454 26 159.16(5) ?
    In1 La4 Ru2 28_455 26 103.89(6) ?
    In1 La4 Ru2 26 26 0.00(4) ?
    Ru2 La4 Ru2 28_455 26 103.89(6) ?
    Ru1 La4 La5 3_665 . 88.13(4) ?
    Ru1 La4 La5 1_455 . 88.13(4) ?
    Ru3 La4 La5 26 . 148.90(3) ?
    Ru3 La4 La5 10_454 . 148.90(3) ?
    In1 La4 La5 28_455 . 51.94(3) ?
    In1 La4 La5 26 . 51.94(3) ?
    Ru2 La4 La5 28_455 . 51.94(3) ?
    Ru2 La4 La5 26 . 51.94(3) ?
    Ru1 La4 La3 3_665 1_455 134.76(5) ?
    Ru1 La4 La3 1_455 1_455 48.97(3) ?
    Ru3 La4 La3 26 1_455 51.15(3) ?
    Ru3 La4 La3 10_454 1_455 51.15(3) ?
    In1 La4 La3 28_455 1_455 116.846(17) ?
    In1 La4 La3 26 1_455 116.845(17) ?
    Ru2 La4 La3 28_455 1_455 116.846(17) ?
    Ru2 La4 La3 26 1_455 116.845(17) ?
    La5 La4 La3 . 1_455 137.10(2) ?
    Ru1 La4 La3 3_665 17_665 48.97(3) ?
    Ru1 La4 La3 1_455 17_665 134.76(5) ?
    Ru3 La4 La3 26 17_665 51.15(3) ?
    Ru3 La4 La3 10_454 17_665 51.15(3) ?
    In1 La4 La3 28_455 17_665 116.845(17) ?
    In1 La4 La3 26 17_665 116.845(17) ?
    Ru2 La4 La3 28_455 17_665 116.845(17) ?
    Ru2 La4 La3 26 17_665 116.845(17) ?
    La5 La4 La3 . 17_665 137.10(2) ?
    La3 La4 La3 1_455 17_665 85.79(4) ?
    Ru1 La4 La1 3_665 . 119.600(14) ?
    Ru1 La4 La1 1_455 . 61.370(13) ?
    Ru3 La4 La1 26 . 103.96(4) ?
    Ru3 La4 La1 10_454 . 50.94(3) ?
    In1 La4 La1 28_455 . 58.39(2) ?
    In1 La4 La1 26 . 143.53(3) ?
    Ru2 La4 La1 28_455 . 58.39(2) ?
    Ru2 La4 La1 26 . 143.53(3) ?
    La5 La4 La1 . . 103.13(2) ?
    La3 La4 La1 1_455 . 60.151(15) ?
    La3 La4 La1 17_665 . 99.50(3) ?
    Ru1 La4 La1 3_665 29 61.370(13) ?
    Ru1 La4 La1 1_455 29 119.600(14) ?
    Ru3 La4 La1 26 29 103.96(4) ?
    Ru3 La4 La1 10_454 29 50.94(3) ?
    In1 La4 La1 28_455 29 58.39(2) ?
    In1 La4 La1 26 29 143.53(3) ?
    Ru2 La4 La1 28_455 29 58.39(2) ?
    Ru2 La4 La1 26 29 143.53(3) ?
    La5 La4 La1 . 29 103.13(2) ?
    La3 La4 La1 1_455 29 99.50(3) ?
    La3 La4 La1 17_665 29 60.151(15) ?
    La1 La4 La1 . 29 58.26(2) ?
    Ru1 La4 La1 3_665 32_455 119.600(14) ?
    Ru1 La4 La1 1_455 32_455 61.370(13) ?
    Ru3 La4 La1 26 32_455 50.94(3) ?
    Ru3 La4 La1 10_454 32_455 103.96(4) ?
    In1 La4 La1 28_455 32_455 143.53(3) ?
    In1 La4 La1 26 32_455 58.39(2) ?
    Ru2 La4 La1 28_455 32_455 143.53(3) ?
    Ru2 La4 La1 26 32_455 58.39(2) ?
    La5 La4 La1 . 32_455 103.13(2) ?
    La3 La4 La1 1_455 32_455 60.151(15) ?
    La3 La4 La1 17_665 32_455 99.50(3) ?
    La1 La4 La1 . 32_455 115.02(2) ?
    La1 La4 La1 29 32_455 153.75(4) ?
    Ru1 La4 La1 3_665 3_565 61.370(13) ?
    Ru1 La4 La1 1_455 3_565 119.600(14) ?
    Ru3 La4 La1 26 3_565 50.94(3) ?
    Ru3 La4 La1 10_454 3_565 103.96(4) ?
    In1 La4 La1 28_455 3_565 143.53(3) ?
    In1 La4 La1 26 3_565 58.39(2) ?
    Ru2 La4 La1 28_455 3_565 143.53(3) ?
    Ru2 La4 La1 26 3_565 58.39(2) ?
    La5 La4 La1 . 3_565 103.13(2) ?
    La3 La4 La1 1_455 3_565 99.50(3) ?
    La3 La4 La1 17_665 3_565 60.151(15) ?
    La1 La4 La1 . 3_565 153.75(4) ?
    La1 La4 La1 29 3_565 115.02(2) ?
    La1 La4 La1 32_455 3_565 58.26(2) ?
    Ru1 La4 La2 3_665 6_565 40.60(3) ?
    Ru1 La4 La2 1_455 6_565 136.53(4) ?
    Ru3 La4 La2 26 6_565 102.66(2) ?
    Ru3 La4 La2 10_454 6_565 131.435(17) ?
    In1 La4 La2 28_455 6_565 91.16(3) ?
    In1 La4 La2 26 6_565 49.124(14) ?
    Ru2 La4 La2 28_455 6_565 91.16(3) ?
    Ru2 La4 La2 26 6_565 49.124(14) ?
    La5 La4 La2 . 6_565 59.041(17) ?
    La3 La4 La2 1_455 6_565 151.947(19) ?
    La3 La4 La2 17_665 6_565 82.601(16) ?
    La1 La4 La2 . 6_565 147.12(2) ?
    La1 La4 La2 29 6_565 96.692(16) ?
    La1 La4 La2 32_455 6_565 96.726(16) ?
    La1 La4 La2 3_565 6_565 52.689(13) ?
    Ru1 La4 La2 3_665 26 40.60(3) ?
    Ru1 La4 La2 1_455 26 136.53(4) ?
    Ru3 La4 La2 26 26 131.435(17) ?
    Ru3 La4 La2 10_454 26 102.66(2) ?
    In1 La4 La2 28_455 26 49.124(14) ?
    In1 La4 La2 26 26 91.16(3) ?
    Ru2 La4 La2 28_455 26 49.124(14) ?
    Ru2 La4 La2 26 26 91.16(3) ?
    La5 La4 La2 . 26 59.041(17) ?
    La3 La4 La2 1_455 26 151.947(19) ?
    La3 La4 La2 17_665 26 82.601(16) ?
    La1 La4 La2 . 26 96.726(16) ?
    La1 La4 La2 29 26 52.689(13) ?
    La1 La4 La2 32_455 26 147.12(2) ?
    La1 La4 La2 3_565 26 96.692(16) ?
    La2 La4 La2 6_565 26 50.73(2) ?
    Ru1 La4 La2 3_665 7 136.53(4) ?
    Ru1 La4 La2 1_455 7 40.60(3) ?
    Ru3 La4 La2 26 7 131.435(17) ?
    Ru3 La4 La2 10_454 7 102.66(2) ?
    In1 La4 La2 28_455 7 49.124(14) ?
    In1 La4 La2 26 7 91.16(3) ?
    Ru2 La4 La2 28_455 7 49.124(14) ?
    Ru2 La4 La2 26 7 91.16(3) ?
    La5 La4 La2 . 7 59.041(17) ?
    La3 La4 La2 1_455 7 82.601(16) ?
    La3 La4 La2 17_665 7 151.947(19) ?
    La1 La4 La2 . 7 52.689(13) ?
    La1 La4 La2 29 7 96.726(16) ?
    La1 La4 La2 32_455 7 96.692(16) ?
    La1 La4 La2 3_565 7 147.12(2) ?
    La2 La4 La2 6_565 7 118.08(3) ?
    La2 La4 La2 26 7 95.95(3) ?
    Ru1 La4 La2 3_665 28_455 136.53(4) ?
    Ru1 La4 La2 1_455 28_455 40.60(3) ?
    Ru3 La4 La2 26 28_455 102.66(2) ?
    Ru3 La4 La2 10_454 28_455 131.435(17) ?
    In1 La4 La2 28_455 28_455 91.16(3) ?
    In1 La4 La2 26 28_455 49.124(14) ?
    Ru2 La4 La2 28_455 28_455 91.16(3) ?
    Ru2 La4 La2 26 28_455 49.124(14) ?
    La5 La4 La2 . 28_455 59.041(17) ?
    La3 La4 La2 1_455 28_455 82.601(16) ?
    La3 La4 La2 17_665 28_455 151.947(19) ?
    La1 La4 La2 . 28_455 96.692(16) ?
    La1 La4 La2 29 28_455 147.12(2) ?
    La1 La4 La2 32_455 28_455 52.689(13) ?
    La1 La4 La2 3_565 28_455 96.726(16) ?
    La2 La4 La2 6_565 28_455 95.95(3) ?
    La2 La4 La2 26 28_455 118.08(3) ?
    La2 La4 La2 7 28_455 50.73(2) ?
    In1 La5 Ru2 27_455 27_455 0.00(5) ?
    In1 La5 In1 27_455 25 116.87(4) ?
    Ru2 La5 In1 27_455 25 116.87(4) ?
    In1 La5 Ru2 27_455 25 116.87(4) ?
    Ru2 La5 Ru2 27_455 25 116.87(4) ?
    In1 La5 Ru2 25 25 0.00(5) ?
    In1 La5 In1 27_455 28_455 105.90(2) ?
    Ru2 La5 In1 27_455 28_455 105.90(2) ?
    In1 La5 In1 25 28_455 105.90(2) ?
    Ru2 La5 In1 25 28_455 105.90(2) ?
    In1 La5 In1 27_455 26 105.90(2) ?
    Ru2 La5 In1 27_455 26 105.90(2) ?
    In1 La5 In1 25 26 105.90(2) ?
    Ru2 La5 In1 25 26 105.90(2) ?
    In1 La5 In1 28_455 26 116.87(4) ?
    In1 La5 Ru2 27_455 28_455 105.90(2) ?
    Ru2 La5 Ru2 27_455 28_455 105.90(2) ?
    In1 La5 Ru2 25 28_455 105.90(2) ?
    Ru2 La5 Ru2 25 28_455 105.90(2) ?
    In1 La5 Ru2 28_455 28_455 0.00(5) ?
    In1 La5 Ru2 26 28_455 116.87(4) ?
    In1 La5 Ru2 27_455 26 105.90(2) ?
    Ru2 La5 Ru2 27_455 26 105.90(2) ?
    In1 La5 Ru2 25 26 105.90(2) ?
    Ru2 La5 Ru2 25 26 105.90(2) ?
    In1 La5 Ru2 28_455 26 116.87(4) ?
    In1 La5 Ru2 26 26 0.00(5) ?
    Ru2 La5 Ru2 28_455 26 116.87(4) ?
    In1 La5 La4 27_455 2_565 58.44(2) ?
    Ru2 La5 La4 27_455 2_565 58.44(2) ?
    In1 La5 La4 25 2_565 58.44(2) ?
    Ru2 La5 La4 25 2_565 58.44(2) ?
    In1 La5 La4 28_455 2_565 121.56(2) ?
    In1 La5 La4 26 2_565 121.56(2) ?
    Ru2 La5 La4 28_455 2_565 121.56(2) ?
    Ru2 La5 La4 26 2_565 121.56(2) ?
    In1 La5 La4 27_455 . 121.56(2) ?
    Ru2 La5 La4 27_455 . 121.56(2) ?
    In1 La5 La4 25 . 121.56(2) ?
    Ru2 La5 La4 25 . 121.56(2) ?
    In1 La5 La4 28_455 . 58.44(2) ?
    In1 La5 La4 26 . 58.44(2) ?
    Ru2 La5 La4 28_455 . 58.44(2) ?
    Ru2 La5 La4 26 . 58.44(2) ?
    La4 La5 La4 2_565 . 180.0 ?
    In1 La5 La2 27_455 28_455 151.770(11) ?
    Ru2 La5 La2 27_455 28_455 151.770(11) ?
    In1 La5 La2 25 28_455 60.91(2) ?
    Ru2 La5 La2 25 28_455 60.91(2) ?
    In1 La5 La2 28_455 28_455 101.346(16) ?
    In1 La5 La2 26 28_455 53.724(10) ?
    Ru2 La5 La2 28_455 28_455 101.346(16) ?
    Ru2 La5 La2 26 28_455 53.724(10) ?
    La4 La5 La2 2_565 28_455 112.164(9) ?
    La4 La5 La2 . 28_455 67.836(9) ?
    In1 La5 La2 27_455 7 151.770(11) ?
    Ru2 La5 La2 27_455 7 151.770(11) ?
    In1 La5 La2 25 7 60.91(2) ?
    Ru2 La5 La2 25 7 60.91(2) ?
    In1 La5 La2 28_455 7 53.724(10) ?
    In1 La5 La2 26 7 101.346(16) ?
    Ru2 La5 La2 28_455 7 53.724(10) ?
    Ru2 La5 La2 26 7 101.346(16) ?
    La4 La5 La2 2_565 7 112.164(9) ?
    La4 La5 La2 . 7 67.836(9) ?
    La2 La5 La2 28_455 7 55.12(2) ?
    In1 La5 La2 27_455 8_565 53.724(10) ?
    Ru2 La5 La2 27_455 8_565 53.724(10) ?
    In1 La5 La2 25 8_565 101.346(16) ?
    Ru2 La5 La2 25 8_565 101.346(16) ?
    In1 La5 La2 28_455 8_565 151.770(11) ?
    In1 La5 La2 26 8_565 60.91(2) ?
    Ru2 La5 La2 28_455 8_565 151.770(11) ?
    Ru2 La5 La2 26 8_565 60.91(2) ?
    La4 La5 La2 2_565 8_565 67.836(9) ?
    La4 La5 La2 . 8_565 112.164(9) ?
    La2 La5 La2 28_455 8_565 98.183(7) ?
    La2 La5 La2 7 8_565 152.21(2) ?
    In1 La5 La2 27_455 25 53.724(10) ?
    Ru2 La5 La2 27_455 25 53.724(10) ?
    In1 La5 La2 25 25 101.346(16) ?
    Ru2 La5 La2 25 25 101.346(16) ?
    In1 La5 La2 28_455 25 60.91(2) ?
    In1 La5 La2 26 25 151.770(11) ?
    Ru2 La5 La2 28_455 25 60.91(2) ?
    Ru2 La5 La2 26 25 151.770(11) ?
    La4 La5 La2 2_565 25 67.836(9) ?
    La4 La5 La2 . 25 112.164(9) ?
    La2 La5 La2 28_455 25 152.21(2) ?
    La2 La5 La2 7 25 98.183(7) ?
    La2 La5 La2 8_565 25 106.69(2) ?
    In1 La5 La2 27_455 6_565 60.91(2) ?
    Ru2 La5 La2 27_455 6_565 60.91(2) ?
    In1 La5 La2 25 6_565 151.770(11) ?
    Ru2 La5 La2 25 6_565 151.770(11) ?
    In1 La5 La2 28_455 6_565 101.346(16) ?
    In1 La5 La2 26 6_565 53.724(10) ?
    Ru2 La5 La2 28_455 6_565 101.346(16) ?
    Ru2 La5 La2 26 6_565 53.724(10) ?
    La4 La5 La2 2_565 6_565 112.164(9) ?
    La4 La5 La2 . 6_565 67.836(9) ?
    La2 La5 La2 28_455 6_565 106.69(2) ?
    La2 La5 La2 7 6_565 135.671(18) ?
    La2 La5 La2 8_565 6_565 53.130(19) ?
    La2 La5 La2 25 6_565 98.183(7) ?
    In1 La5 La2 27_455 26 60.91(2) ?
    Ru2 La5 La2 27_455 26 60.91(2) ?
    In1 La5 La2 25 26 151.770(11) ?
    Ru2 La5 La2 25 26 151.770(11) ?
    In1 La5 La2 28_455 26 53.724(10) ?
    In1 La5 La2 26 26 101.346(16) ?
    Ru2 La5 La2 28_455 26 53.724(10) ?
    Ru2 La5 La2 26 26 101.346(16) ?
    La4 La5 La2 2_565 26 112.164(9) ?
    La4 La5 La2 . 26 67.836(9) ?
    La2 La5 La2 28_455 26 135.671(18) ?
    La2 La5 La2 7 26 106.69(2) ?
    La2 La5 La2 8_565 26 98.183(7) ?
    La2 La5 La2 25 26 53.130(19) ?
    La2 La5 La2 6_565 26 55.12(2) ?
    In1 La5 La2 27_455 27_455 101.346(16) ?
    Ru2 La5 La2 27_455 27_455 101.346(16) ?
    In1 La5 La2 25 27_455 53.724(10) ?
    Ru2 La5 La2 25 27_455 53.724(10) ?
    In1 La5 La2 28_455 27_455 151.770(11) ?
    In1 La5 La2 26 27_455 60.91(2) ?
    Ru2 La5 La2 28_455 27_455 151.770(11) ?
    Ru2 La5 La2 26 27_455 60.91(2) ?
    La4 La5 La2 2_565 27_455 67.836(9) ?
    La4 La5 La2 . 27_455 112.164(9) ?
    La2 La5 La2 28_455 27_455 53.130(19) ?
    La2 La5 La2 7 27_455 98.183(7) ?
    La2 La5 La2 8_565 27_455 55.12(2) ?
    La2 La5 La2 25 27_455 135.671(18) ?
    La2 La5 La2 6_565 27_455 98.183(7) ?
    La2 La5 La2 26 27_455 152.21(2) ?
    In1 La5 La2 27_455 5 101.346(16) ?
    Ru2 La5 La2 27_455 5 101.346(16) ?
    In1 La5 La2 25 5 53.724(10) ?
    Ru2 La5 La2 25 5 53.724(10) ?
    In1 La5 La2 28_455 5 60.91(2) ?
    In1 La5 La2 26 5 151.770(11) ?
    Ru2 La5 La2 28_455 5 60.91(2) ?
    Ru2 La5 La2 26 5 151.770(11) ?
    La4 La5 La2 2_565 5 67.836(9) ?
    La4 La5 La2 . 5 112.164(9) ?
    La2 La5 La2 28_455 5 98.183(7) ?
    La2 La5 La2 7 5 53.130(19) ?
    La2 La5 La2 8_565 5 135.671(18) ?
    La2 La5 La2 25 5 55.12(2) ?
    La2 La5 La2 6_565 5 152.21(2) ?
    La2 La5 La2 26 5 98.183(7) ?
    La2 La5 La2 27_455 5 106.69(2) ?
    La2 Ru1 La2 7_655 28 82.28(5) ?
    La2 Ru1 La3 7_655 . 137.34(3) ?
    La2 Ru1 La3 28 . 137.34(3) ?
    La2 Ru1 La1 7_655 28 129.38(7) ?
    La2 Ru1 La1 28 28 80.57(3) ?
    La3 Ru1 La1 . 28 81.52(4) ?
    La2 Ru1 La1 7_655 7_655 80.57(3) ?
    La2 Ru1 La1 28 7_655 129.38(7) ?
    La3 Ru1 La1 . 7_655 81.52(4) ?
    La1 Ru1 La1 28 7_655 74.69(5) ?
    La2 Ru1 La4 7_655 1_655 91.71(5) ?
    La2 Ru1 La4 28 1_655 91.71(5) ?
    La3 Ru1 La4 . 1_655 75.27(6) ?
    La1 Ru1 La4 28 1_655 135.90(4) ?
    La1 Ru1 La4 7_655 1_655 135.90(4) ?
    La2 Ru1 La1 7_655 1_655 67.76(2) ?
    La2 Ru1 La1 28 1_655 141.71(5) ?
    La3 Ru1 La1 . 1_655 69.77(3) ?
    La1 Ru1 La1 28 1_655 136.97(5) ?
    La1 Ru1 La1 7_655 1_655 70.03(2) ?
    La4 Ru1 La1 1_655 1_655 66.92(3) ?
    La2 Ru1 La1 7_655 32 141.71(5) ?
    La2 Ru1 La1 28 32 67.76(2) ?
    La3 Ru1 La1 . 32 69.77(3) ?
    La1 Ru1 La1 28 32 70.03(2) ?
    La1 Ru1 La1 7_655 32 136.97(5) ?
    La4 Ru1 La1 1_655 32 66.92(3) ?
    La1 Ru1 La1 1_655 32 124.26(6) ?
    La5 Ru2 La2 25 28 132.69(3) ?
    La5 Ru2 La2 25 7_655 132.69(3) ?
    La2 Ru2 La2 28 7_655 69.50(4) ?
    La5 Ru2 La2 25 29 76.61(3) ?
    La2 Ru2 La2 28 29 69.49(3) ?
    La2 Ru2 La2 7_655 29 138.87(3) ?
    La5 Ru2 La2 25 3_655 76.61(3) ?
    La2 Ru2 La2 28 3_655 138.87(3) ?
    La2 Ru2 La2 7_655 3_655 69.49(3) ?
    La2 Ru2 La2 29 3_655 150.98(5) ?
    La5 Ru2 La4 25 26_545 69.62(3) ?
    La2 Ru2 La4 28 26_545 132.16(3) ?
    La2 Ru2 La4 7_655 26_545 132.16(3) ?
    La2 Ru2 La4 29 26_545 80.19(2) ?
    La2 Ru2 La4 3_655 26_545 80.19(2) ?
    La5 Ru2 La1 25 28 124.03(3) ?
    La2 Ru2 La1 28 28 67.79(3) ?
    La2 Ru2 La1 7_655 28 102.52(4) ?
    La2 Ru2 La1 29 28 64.082(19) ?
    La2 Ru2 La1 3_655 28 124.96(4) ?
    La4 Ru2 La1 26_545 28 65.88(3) ?
    La5 Ru2 La1 25 7_655 124.03(3) ?
    La2 Ru2 La1 28 7_655 102.52(4) ?
    La2 Ru2 La1 7_655 7_655 67.79(3) ?
    La2 Ru2 La1 29 7_655 124.96(4) ?
    La2 Ru2 La1 3_655 7_655 64.082(19) ?
    La4 Ru2 La1 26_545 7_655 65.88(3) ?
    La1 Ru2 La1 28 7_655 62.89(3) ?
    La5 Ru2 La2 25 31 71.20(3) ?
    La2 Ru2 La2 28 31 63.90(3) ?
    La2 Ru2 La2 7_655 31 97.55(3) ?
    La2 Ru2 La2 29 31 61.12(2) ?
    La2 Ru2 La2 3_655 31 119.17(4) ?
    La4 Ru2 La2 26_545 31 129.84(4) ?
    La1 Ru2 La2 28 31 115.849(17) ?
    La1 Ru2 La2 7_655 31 163.52(4) ?
    La5 Ru2 La2 25 4_655 71.20(3) ?
    La2 Ru2 La2 28 4_655 97.55(3) ?
    La2 Ru2 La2 7_655 4_655 63.90(3) ?
    La2 Ru2 La2 29 4_655 119.17(4) ?
    La2 Ru2 La2 3_655 4_655 61.12(2) ?
    La4 Ru2 La2 26_545 4_655 129.84(4) ?
    La1 Ru2 La2 28 4_655 163.52(4) ?
    La1 Ru2 La2 7_655 4_655 115.849(17) ?
    La2 Ru2 La2 31 4_655 60.15(3) ?
    La1 Ru3 La1 10_554 28 77.21(4) ?
    La1 Ru3 La1 10_554 7_655 120.29(7) ?
    La1 Ru3 La1 28 7_655 74.08(4) ?
    La1 Ru3 La1 10_554 22_655 74.08(4) ?
    La1 Ru3 La1 28 22_655 120.29(7) ?
    La1 Ru3 La1 7_655 22_655 77.21(4) ?
    La1 Ru3 La3 10_554 10_454 76.459(16) ?
    La1 Ru3 La3 28 10_454 76.459(16) ?
    La1 Ru3 La3 7_655 10_454 140.924(12) ?
    La1 Ru3 La3 22_655 10_454 140.924(12) ?
    La1 Ru3 La3 10_554 26_645 140.924(12) ?
    La1 Ru3 La3 28 26_645 140.924(12) ?
    La1 Ru3 La3 7_655 26_645 76.459(16) ?
    La1 Ru3 La3 22_655 26_645 76.459(16) ?
    La3 Ru3 La3 10_454 26_645 114.01(7) ?
    La1 Ru3 La4 10_554 10_554 73.911(15) ?
    La1 Ru3 La4 28 10_554 142.318(12) ?
    La1 Ru3 La4 7_655 10_554 142.317(12) ?
    La1 Ru3 La4 22_655 10_554 73.911(15) ?
    La3 Ru3 La4 10_454 10_554 73.66(3) ?
    La3 Ru3 La4 26_645 10_554 73.66(3) ?
    La1 Ru3 La4 10_554 26_545 142.317(12) ?
    La1 Ru3 La4 28 26_545 73.911(15) ?
    La1 Ru3 La4 7_655 26_545 73.911(15) ?
    La1 Ru3 La4 22_655 26_545 142.318(12) ?
    La3 Ru3 La4 10_454 26_545 73.66(3) ?
    La3 Ru3 La4 26_645 26_545 73.66(3) ?
    La4 Ru3 La4 10_554 26_545 117.80(7) ?
    La1 Ru4 La1 3 7 77.36(3) ?
    La1 Ru4 La1 3 . 124.21(6) ?
    La1 Ru4 La1 7 . 77.36(3) ?
    La1 Ru4 La1 3 6 77.36(3) ?
    La1 Ru4 La1 7 6 124.21(6) ?
    La1 Ru4 La1 . 6 77.36(3) ?
    La1 Ru4 La2 3 . 138.418(17) ?
    La1 Ru4 La2 7 . 143.716(18) ?
    La1 Ru4 La2 . . 75.350(16) ?
    La1 Ru4 La2 6 . 71.881(16) ?
    La1 Ru4 La2 3 7 143.716(18) ?
    La1 Ru4 La2 7 7 75.350(16) ?
    La1 Ru4 La2 . 7 71.881(16) ?
    La1 Ru4 La2 6 7 138.418(17) ?
    La2 Ru4 La2 . 7 73.74(3) ?
    La1 Ru4 La2 3 3 75.350(16) ?
    La1 Ru4 La2 7 3 71.881(16) ?
    La1 Ru4 La2 . 3 138.418(17) ?
    La1 Ru4 La2 6 3 143.716(18) ?
    La2 Ru4 La2 . 3 116.11(6) ?
    La2 Ru4 La2 7 3 73.74(3) ?
    La1 Ru4 La2 3 6 71.881(16) ?
    La1 Ru4 La2 7 6 138.418(17) ?
    La1 Ru4 La2 . 6 143.716(18) ?
    La1 Ru4 La2 6 6 75.350(16) ?
    La2 Ru4 La2 . 6 73.74(3) ?
    La2 Ru4 La2 7 6 116.11(6) ?
    La2 Ru4 La2 3 6 73.74(3) ?
    La2 Ru5 La2 5 3 139.13(3) ?
    La2 Ru5 La2 5 6 143.22(3) ?
    La2 Ru5 La2 3 6 75.781(11) ?
    La2 Ru5 La2 5 2 75.781(11) ?
    La2 Ru5 La2 3 2 143.22(3) ?
    La2 Ru5 La2 6 2 74.64(3) ?
    La2 Ru5 La2 5 8 120.58(2) ?
    La2 Ru5 La2 3 8 74.64(3) ?
    La2 Ru5 La2 6 8 71.96(3) ?
    La2 Ru5 La2 2 8 75.781(11) ?
    La2 Ru5 La2 5 . 74.64(3) ?
    La2 Ru5 La2 3 . 120.58(2) ?
    La2 Ru5 La2 6 . 75.781(11) ?
    La2 Ru5 La2 2 . 71.96(3) ?
    La2 Ru5 La2 8 . 139.13(3) ?
    La2 Ru5 La2 5 4 75.781(11) ?
    La2 Ru5 La2 3 4 71.96(3) ?
    La2 Ru5 La2 6 4 139.13(3) ?
    La2 Ru5 La2 2 4 120.58(2) ?
    La2 Ru5 La2 8 4 75.781(11) ?
    La2 Ru5 La2 . 4 143.22(3) ?
    La2 Ru5 La2 5 7 71.96(3) ?
    La2 Ru5 La2 3 7 75.781(11) ?
    La2 Ru5 La2 6 7 120.58(2) ?
    La2 Ru5 La2 2 7 139.13(3) ?
    La2 Ru5 La2 8 7 143.22(3) ?
    La2 Ru5 La2 . 7 75.781(11) ?
    La2 Ru5 La2 4 7 74.64(3) ?
    La1 In2 La1 . 17 180.00(3) ?
    La1 In2 La1 . 7 70.717(10) ?
    La1 In2 La1 17 7 109.283(10) ?
    La1 In2 La1 . 3 109.85(2) ?
    La1 In2 La1 17 3 70.15(2) ?
    La1 In2 La1 7 3 70.717(10) ?
    La1 In2 La1 . 6 70.717(10) ?
    La1 In2 La1 17 6 109.283(10) ?
    La1 In2 La1 7 6 109.85(2) ?
    La1 In2 La1 3 6 70.717(10) ?
    La1 In2 La1 . 22 109.283(10) ?
    La1 In2 La1 17 22 70.717(10) ?
    La1 In2 La1 7 22 70.15(2) ?
    La1 In2 La1 3 22 109.283(10) ?
    La1 In2 La1 6 22 180.00(3) ?
    La1 In2 La1 . 19 70.15(2) ?
    La1 In2 La1 17 19 109.85(2) ?
    La1 In2 La1 7 19 109.283(10) ?
    La1 In2 La1 3 19 180.00(2) ?
    La1 In2 La1 6 19 109.283(10) ?
    La1 In2 La1 22 19 70.717(10) ?
    La1 In2 La1 . 23 109.283(10) ?
    La1 In2 La1 17 23 70.717(10) ?
    La1 In2 La1 7 23 180.00(2) ?
    La1 In2 La1 3 23 109.283(10) ?
    La1 In2 La1 6 23 70.15(2) ?
    La1 In2 La1 22 23 109.85(2) ?
    La1 In2 La1 19 23 70.717(10) ?
data_global
_journal_date_recd_electronic     2010-03-26
_journal_date_accepted     2010-04-20
_journal_name_full     'Acta Crystallographica, Section E'
_journal_year     2010
_journal_volume     66
_journal_issue      5
_journal_page_first     i40
_journal_page_last     i40
_journal_paper_category     QI
_journal_coeditor_code     MG2098
_publ_contact_author
;
Dr. Chernyshev, Vladimir V.
Department of Chemistry
Moscow State University
Leninskie Gory 1/3
119 992 Moscow, Russia
;
_publ_contact_author_email     'vladimir@struct.chem.msu.ru'
_publ_contact_author_fax     '7 495 9390171'
_publ_contact_author_phone     '7 495 9394354'
_publ_section_title
;
Lanthanum ruthenium indide, La~21~Ru~9+~<i>~x~</i>In~5-~<i>~x~</i> (<i>x</i> =
1.2)
;
loop_
    _publ_author_name
    _publ_author_address
    'Tursina, Anna I.'
;
Department of Chemistry
Moscow State University
Leninskie Gory 1/3
119 992 Moscow, Russian Federation
;
    'Cherviakov, Sergei G.'
;
Department of Chemistry
Moscow State University
Leninskie Gory 1/3
119 992 Moscow, Russian Federation
;
    'No\"el, Henri'
;
Laboratoire de Chimie du Solide et Mat\'eriaux
UMR6226 CNRS-Universit\'e de Rennes 1
Avenue du G\'en\'eral Leclerc
30542 Rennes, France
;
    'Chernyshev, Vladimir V.'
;
Department of Chemistry
Moscow State University
Leninskie Gory 1/3
119 992 Moscow, Russian Federation
;
    'Seropegin, Yuri D.'
;
Department of Chemistry
Moscow State University
Leninskie Gory 1/3
119 992 Moscow, Russian Federation
;
