# Supplementary material for: Lanthanum ruthenium indide, La21Ru9+xIn5-x (x = 1.2)
Source: Acta Crystallogr Sect E Struct Rep Online. 2010 Apr 24;66(Pt 5):i40. doi: 10.1107/S1600536810014509 (PMC2979065; doi:10.1107/S1600536810014509)
Supplement: Supplementary file 2 [file e-66-00i40-Isup2.hkl]

#
# h,k,l, Fc-squared, Fo-squared, sigma(Fo-squared) and status flag
#
data_I
_shelx_title '  import in I 4/m c m'
_shelx_refln_list_code          4
_shelx_F_calc_maximum     2816.48
_exptl_crystal_F_000      7328.80
_reflns_d_resolution_high  0.7698
 
loop_
 _symmetry_equiv_pos_as_xyz
 'x, y, z'
 'x, -y, -z+1/2'
 '-x, -y, z'
 '-x, y, -z+1/2'
 'y, x, -z+1/2'
 'y, -x, z'
 '-y, x, z'
 '-y, -x, -z+1/2'
 'x+1/2, y+1/2, z+1/2'
 'x+1/2, -y+1/2, -z+1'
 '-x+1/2, -y+1/2, z+1/2'
 '-x+1/2, y+1/2, -z+1'
 'y+1/2, x+1/2, -z+1'
 'y+1/2, -x+1/2, z+1/2'
 '-y+1/2, x+1/2, z+1/2'
 '-y+1/2, -x+1/2, -z+1'
 '-x, -y, -z'
 '-x, y, z-1/2'
 'x, y, -z'
 'x, -y, z-1/2'
 '-y, -x, z-1/2'
 '-y, x, -z'
 'y, -x, -z'
 'y, x, z-1/2'
 '-x+1/2, -y+1/2, -z+1/2'
 '-x+1/2, y+1/2, z'
 'x+1/2, y+1/2, -z+1/2'
 'x+1/2, -y+1/2, z'
 '-y+1/2, -x+1/2, z'
 '-y+1/2, x+1/2, -z+1/2'
 'y+1/2, -x+1/2, -z+1/2'
 'y+1/2, x+1/2, z'
 
_cell_length_a    12.1298
_cell_length_b    12.1298
_cell_length_c    25.9820
_cell_angle_alpha  90.000
_cell_angle_beta   90.000
_cell_angle_gamma  90.000
 
_shelx_F_squared_multiplier     1.000
 
loop_
 _refln_index_h
 _refln_index_k
 _refln_index_l
 _refln_F_squared_calc
 _refln_F_squared_meas
 _refln_F_squared_sigma
 _refln_observed_status
   2   2   0    41327.42    37539.39   1587.11 o
   1   3   0     7287.86     7455.78    965.96 o
   3   3   0  2103942.00  2059348.75  18358.44 o
   0   4   0    53707.06    45775.76   1941.10 o
   2   4   0  4017552.75  3912945.50  20036.46 o
   4   4   0  1306919.88  1292295.50  14495.82 o
   1   5   0   800508.31   790425.56   5483.91 o
   3   5   0  1532843.38  1465986.63  10074.59 o
   5   5   0  4425273.50  4454184.50  38283.35 o
   0   6   0   365197.97   358050.16   5143.64 o
   2   6   0  1863423.88  1870608.00  11065.10 o
   4   6   0    10943.84     9572.28   1685.92 o
   6   6   0  1641898.88  1659423.63  18283.41 o
   1   7   0  1800852.50  1846572.00  11199.60 o
   3   7   0  1288967.13  1334537.00   9768.20 o
   5   7   0    10526.55    10148.25   1624.12 o
   7   7   0   843236.00   828507.94  12373.08 o
   0   8   0   481157.47   468733.53   6809.71 o
   2   8   0  1240605.63  1280709.38   8832.26 o
   4   8   0   206608.30   207909.78   3970.30 o
   6   8   0   706611.00   747190.38   7940.78 o
   8   8   0  1419278.00  1471989.13  18595.80 o
   1   9   0   464221.94   466283.28   5065.85 o
   3   9   0    34842.71    36211.78   2379.30 o
   5   9   0    63260.88    63166.36   2904.14 o
   7   9   0    23989.93    24187.59   3111.08 o
   9   9   0   226614.09   218894.41   7655.62 o
   0  10   0  1477436.25  1472663.75  15340.34 o
   2  10   0   744351.06   765077.13   6990.14 o
   4  10   0   324040.13   320296.34   5712.65 o
   6  10   0   230344.80   220538.86   4636.27 o
   8  10   0    34524.53    30506.77   3904.80 o
  10  10   0   904706.50   977385.81  17814.42 o
   1  11   0     4287.12     5326.26   1988.53 o
   3  11   0    62541.11    58754.82   3001.66 o
   5  11   0   205044.08   196617.08   4918.30 o
   7  11   0     1127.85      620.97   3646.11 o
   9  11   0    55805.25    36767.96   5150.64 o
  11  11   0    33875.40    42417.26   9316.59 o
   0  12   0   405703.91   397294.34   8606.67 o
   2  12   0   179701.06   170238.47   3712.71 o
   4  12   0   396621.41   411983.06   7163.88 o
   6  12   0  1053110.38  1105244.75  11685.91 o
   8  12   0   113785.38    90425.24   5563.54 o
  10  12   0   138794.52   137479.09   7887.59 o
   1  13   0    18210.44    12350.96   2493.01 o
   3  13   0     5262.60     5752.32   3420.27 o
   5  13   0   504394.22   537189.63   8240.42 o
   7  13   0   189997.52   187292.06   6481.77 o
   0  14   0  1193151.75  1240303.63  22107.00 o
   2  14   0    36698.30    15162.59   4595.73 o
   4  14   0    58708.05    42701.88   4414.00 o
   6  14   0     5577.74    -3610.39   6122.16 o
   1  15   0   226502.84   230455.09   6344.05 o
   3  15   0     9434.42     3803.32   4872.32 o
   1   2   1        8.98     2923.62    579.37 o
   2   3   1    26369.78    26458.30    766.02 o
   1   4   1   979973.19   962885.31   4153.94 o
   3   4   1    11498.93    10299.48    900.84 o
   2   5   1    59870.89    63705.72   1489.66 o
   4   5   1    20098.79    18731.49    984.61 o
   1   6   1    64419.91    59986.41   1110.43 o
   3   6   1   115135.16   121119.28   1670.41 o
   5   6   1    57427.77    57062.87   1558.86 o
   2   7   1    60482.54    61351.36   1243.02 o
   4   7   1     3939.16     2126.09   1052.47 o
   6   7   1     2168.40     2057.96   1659.06 o
   1   8   1    46580.59    46594.21   1342.60 o
   3   8   1    29668.23    32414.15   1335.43 o
   5   8   1    33825.48    30214.52   1772.08 o
   7   8   1      215.99    10807.13   2018.58 o
   2   9   1    15315.56    14530.04   1137.62 o
   4   9   1   251056.58   258631.73   3232.58 o
   6   9   1   139360.73   142386.34   2559.77 o
   8   9   1    12538.59    11230.79   2368.95 o
   1  10   1    65758.98    57855.78   1683.22 o
   3  10   1     2921.62     4130.46   1460.95 o
   5  10   1    33306.89    24351.39   2368.15 o
   7  10   1     5266.27     3103.33   2352.26 o
   9  10   1    24104.46    28477.79   3113.40 o
   2  11   1    96432.12    88635.16   2064.26 o
   4  11   1    11106.13    10501.74   2218.36 o
   6  11   1     4219.32     5118.61   2117.54 o
   8  11   1    44969.40    47656.94   3316.50 o
  10  11   1     2793.93     6246.82   3442.94 o
   1  12   1     1376.15     -570.83   1646.51 o
   3  12   1    55024.64    58752.00   2445.73 o
   5  12   1     2746.76     4040.61   2836.76 o
   7  12   1    25403.95    25012.53   3274.14 o
   9  12   1     8955.10    15509.08   4159.78 o
   2  13   1     2736.61     3921.96   1935.74 o
   4  13   1    15176.75    17988.85   2879.59 o
   6  13   1    13231.44    11745.34   3048.34 o
   8  13   1     4124.47     6442.97   3959.30 o
   1  14   1    33946.75    30726.68   2219.79 o
   3  14   1      585.03     7757.67   2901.20 o
   5  14   1     4754.25     1780.65   3800.42 o
   7  14   1       84.53      747.04   4366.65 o
   2  15   1     2902.39     5521.86   3908.85 o
   4  15   1    38188.74    50739.50   4338.38 o
   0   2   2      487.78     2773.80    752.88 o
   2   2   2     1446.37     4648.45    973.23 o
   1   3   2    64364.20    62779.32    872.64 o
   3   3   2     1880.07      532.60   1040.41 o
   0   4   2    47261.74    45724.68   1184.07 o
   2   4   2    27301.70    27172.57    928.11 o
   4   4   2    14022.53    10219.42   1587.77 o
   1   5   2    56331.45    55077.54   1012.03 o
   3   5   2     5253.78     4173.51    853.34 o
   5   5   2     5858.56     2546.55   1584.19 o
   0   6   2    62793.56    59783.77   1560.22 o
   2   6   2    24817.82    24830.58    967.41 o
   4   6   2    18312.63    17741.26   1157.19 o
   6   6   2    36231.20    37421.36   2472.79 o
   1   7   2    17931.61    19714.58    903.19 o
   3   7   2     1740.48     2827.88   1101.51 o
   5   7   2      660.64     1479.23   1089.38 o
   7   7   2     3508.06     3294.92   2677.99 o
   0   8   2    18398.11    13667.95   1680.48 o
   2   8   2     1125.76     1139.66    849.93 o
   4   8   2    15601.15    16899.45   1359.41 o
   6   8   2      245.50      520.39   1384.26 o
   8   8   2      703.36      838.85   3621.68 o
   1   9   2     3545.17     3170.46   1190.89 o
   3   9   2    10920.25     7888.38   1878.08 o
   5   9   2      394.68      -40.14   1516.55 o
   7   9   2      784.82      495.52   2167.23 o
   9   9   2      554.72     -599.70   4080.94 o
   0  10   2     8718.70    11816.99   1993.10 o
   2  10   2      483.21      959.51   1213.06 o
   4  10   2     1448.17     1890.79   1613.52 o
   6  10   2     2557.03     5254.42   1842.30 o
   8  10   2        5.12     3052.89   2643.89 o
  10  10   2     6661.24     7588.40   4705.05 o
   1  11   2    17214.93    14977.39   1641.19 o
   3  11   2       64.63    -1449.93   1779.07 o
   5  11   2    10039.76    12530.92   2082.43 o
   7  11   2    17669.24    15852.57   2711.16 o
   9  11   2     2174.77     6293.49   3489.25 o
  11  11   2    27121.06    34350.65   6330.56 o
   0  12   2     1103.52    -2571.93   2787.32 o
   2  12   2     3563.93     3941.43   2078.81 o
   4  12   2     1238.30      589.90   2298.13 o
   6  12   2     8793.88     9246.28   3070.23 o
   8  12   2     4971.94     4422.61   3138.53 o
  10  12   2     5321.63     7739.94   4526.25 o
   1  13   2     2038.11     1906.89   1923.52 o
   3  13   2     1660.04     2408.26   2539.42 o
   5  13   2      222.80      -27.71   2819.22 o
   7  13   2     4409.09     8759.43   3658.10 o
   0  14   2     5662.86     5876.47   3259.36 o
   2  14   2       77.92      176.58   2508.30 o
   4  14   2       33.95     6112.00   3220.80 o
   6  14   2      170.21     3331.38   3489.89 o
   1  15   2       14.23     3825.61   3835.84 o
   3  15   2      773.60     1881.40   3377.79 o
   1   2   3     1402.76     4292.51    958.32 o
   2   3   3   780455.56   790758.94   4090.52 o
   1   4   3  1790250.13  1771692.50   7543.89 o
   3   4   3   323219.94   320008.31   2368.95 o
   2   5   3   321891.97   327188.94   2549.39 o
   4   5   3     1113.34     2691.53    904.95 o
   1   6   3    23099.31    23735.85    963.01 o
   3   6   3   471966.72   471911.91   3275.85 o
   5   6   3   361433.06   365904.22   3528.35 o
   2   7   3      853.31     1866.62    928.07 o
   4   7   3       12.63     -346.28   1208.10 o
   6   7   3   138971.06   139807.80   2445.46 o
   1   8   3   579409.69   565955.06   3690.55 o
   3   8   3    99070.04    93910.57   1804.58 o
   5   8   3   397021.81   400347.03   3722.65 o
   7   8   3    78008.85    83390.55   2624.82 o
   2   9   3   341789.31   348324.88   3119.94 o
   4   9   3   183678.38   175180.31   2685.45 o
   6   9   3   199024.27   198942.06   3011.37 o
   8   9   3    32679.21    27277.89   2537.99 o
   1  10   3   156743.20   161669.47   2361.96 o
   3  10   3    13011.24    11013.69   1781.12 o
   5  10   3    31360.61    27153.84   1908.21 o
   7  10   3     2813.10     4853.97   2265.26 o
   9  10   3    99477.20   100945.96   3603.68 o
   2  11   3   673851.38   709424.81   5149.12 o
   4  11   3    24654.20    29162.04   2180.16 o
   6  11   3    13789.14    14793.27   2225.61 o
   8  11   3     8977.27     4155.17   2737.24 o
  10  11   3    34302.77    35869.68   3737.49 o
   1  12   3    54023.18    49319.80   2017.08 o
   3  12   3    17437.94    14772.44   1994.46 o
   5  12   3   117176.04   107912.60   3155.39 o
   7  12   3     8021.88     9088.72   2921.44 o
   9  12   3    34137.55    30355.79   4099.71 o
   2  13   3     9017.32     6827.24   2070.72 o
   4  13   3     8493.77     8799.33   2510.20 o
   6  13   3    22320.20    19101.59   3191.02 o
   8  13   3     8531.31     7077.08   4091.36 o
   1  14   3     1129.94     3340.35   2348.30 o
   3  14   3    12146.05    18015.28   2898.70 o
   5  14   3    88784.15    76242.71   3648.22 o
   7  14   3    23028.33    22900.07   4481.97 o
   2  15   3    57490.80    60979.64   3759.39 o
   4  15   3   159487.80   151325.67   4772.29 o
   1   1   4    18866.71    16500.69   1048.42 o
   0   2   4    85165.50    74691.66   1208.69 o
   2   2   4    46883.27    42791.75   1357.65 o
   1   3   4   101641.12   104084.58   1176.19 o
   3   3   4    69612.04    60857.36   1759.52 o
   0   4   4   405291.63   398431.84   3597.62 o
   2   4   4    29546.88    31386.63    980.20 o
   4   4   4    47741.68    53912.21   1705.78 o
   1   5   4   195303.95   187165.50   1800.35 o
   3   5   4    77348.20    73555.54   1516.54 o
   5   5   4   131047.80   126704.48   2925.33 o
   0   6   4    60888.55    60189.86   1613.43 o
   2   6   4    26988.80    27546.11   1211.48 o
   4   6   4     8812.20    10971.96    999.94 o
   6   6   4      588.78     1926.17   1686.20 o
   1   7   4    18736.51    24254.97   1130.71 o
   3   7   4   165366.00   159672.84   2063.66 o
   5   7   4       59.23     3280.25   1209.22 o
   7   7   4    21977.39    23224.12   3094.96 o
   0   8   4   127706.11   124639.68   2507.99 o
   2   8   4   123213.52   117131.92   1745.09 o
   4   8   4    36725.46    38559.60   1629.28 o
   6   8   4     2041.97     4489.94   1590.97 o
   8   8   4    63916.45    64409.61   3871.18 o
   1   9   4      848.43     2536.00   1110.32 o
   3   9   4    17199.70    23167.23   1484.07 o
   5   9   4    49962.66    51540.09   1949.15 o
   7   9   4    53806.57    50694.45   2347.22 o
   9   9   4    10388.80     8155.38   3908.26 o
   0  10   4   139666.50   140141.88   3457.28 o
   2  10   4     4709.78     3936.81   1354.49 o
   4  10   4     3187.02     4692.28   1748.65 o
   6  10   4    97712.89    98937.58   2535.37 o
   8  10   4      152.01     5862.88   2581.86 o
  10  10   4     1055.47     6595.43   5376.75 o
   1  11   4    31992.77    38302.90   1952.57 o
   3  11   4     5489.10       40.00   1513.28 o
   5  11   4    63229.14    67579.50   3057.70 o
   7  11   4    48180.11    45732.88   2762.15 o
   9  11   4     5501.33     6148.89   3393.97 o
  11  11   4     3851.46    -3604.95   7711.42 o
   0  12   4       14.21    -1501.20   2896.39 o
   2  12   4      278.89     2313.21   1922.05 o
   4  12   4    25847.86    27047.60   2482.49 o
   6  12   4    33520.63    34768.38   2523.45 o
   8  12   4     7839.14     4582.83   3195.27 o
  10  12   4     2212.92     4349.16   4810.80 o
   1  13   4      180.45     1117.73   2001.83 o
   3  13   4   101381.24   105640.59   3058.02 o
   5  13   4     1378.19     7526.31   2945.86 o
   7  13   4     4394.37    14341.97   3460.26 o
   0  14   4     1438.94    11342.03   4394.52 o
   2  14   4    23400.35    31517.30   3333.57 o
   4  14   4    20700.95    24815.15   3032.71 o
   6  14   4    16586.76    13799.45   3725.40 o
   1  15   4     8750.39    14290.78   3387.30 o
   3  15   4     4979.44     7595.46   4507.78 o
   1   2   5     1293.16     2968.94    638.53 o
   2   3   5  1838057.00  1854085.50   8275.06 o
   1   4   5  3608737.75  3477899.00  13961.10 o
   3   4   5      450.69      664.99    754.23 o
   2   5   5     3770.37     5593.74    801.19 o
   4   5   5   123591.27   120261.28   1773.15 o
   1   6   5   216974.23   201401.23   2024.14 o
   3   6   5   615949.88   619053.75   4249.49 o
   5   6   5   142460.27   139519.42   2053.50 o
   2   7   5    47512.48    49258.93   1295.68 o
   4   7   5   214793.25   202999.89   2384.43 o
   6   7   5     1795.82     1535.29   1765.77 o
   1   8   5    68802.05    66411.91   1501.35 o
   3   8   5  1059299.38  1078660.38   7112.85 o
   5   8   5   157958.27   154332.48   2466.64 o
   7   8   5   271561.75   274901.78   3602.10 o
   2   9   5    16599.89    16496.44   1204.18 o
   4   9   5  1162682.50  1167685.75   6686.32 o
   6   9   5   260501.11   270779.59   3520.41 o
   8   9   5    29973.02    24361.00   2702.98 o
   1  10   5   171286.30   172537.42   2389.80 o
   3  10   5    27088.57    23145.43   1699.84 o
   5  10   5   152181.42   136660.45   2711.11 o
   7  10   5      764.97      888.06   1959.43 o
   9  10   5   126968.49   118513.14   3646.50 o
   2  11   5   416755.94   435075.44   3947.79 o
   4  11   5     4827.70     2445.89   1978.75 o
   6  11   5   118710.45   104639.36   3013.56 o
   8  11   5   132312.14   128407.84   3750.23 o
  10  11   5    79477.24    76411.68   4776.55 o
   1  12   5   123970.25   135430.45   2681.89 o
   3  12   5      401.23     4009.08   2101.61 o
   5  12   5     1373.39     2169.66   2475.61 o
   7  12   5       24.31      829.95   2947.30 o
   9  12   5    43661.31    47241.04   3808.06 o
   2  13   5   294656.22   276836.47   3802.05 o
   4  13   5    45294.35    54825.26   2923.65 o
   6  13   5     4374.32    -2025.10   2550.43 o
   8  13   5    28742.33    23029.72   4190.08 o
   1  14   5    66680.05    62150.53   3128.68 o
   3  14   5       37.63     1441.85   2832.03 o
   5  14   5    39968.71    39041.12   3493.70 o
   2  15   5      244.16     3913.85   3594.93 o
   4  15   5    93614.07    75597.53   4118.38 o
   0   0   6     8174.04    10049.47   1828.55 o
   1   1   6      762.31     2174.05    980.21 o
   0   2   6    75365.33    79624.70   1636.78 o
   2   2   6     7421.49     4673.04   1268.53 o
   1   3   6   898901.56   898589.56   4893.40 o
   3   3   6      282.31      -20.86   1120.54 o
   0   4   6  1252313.63  1253016.63   8979.62 o
   2   4   6   123999.70   129437.16   1613.97 o
   4   4   6   104769.92   100934.86   2399.49 o
   1   5   6   196555.41   195612.47   1879.37 o
   3   5   6     4278.37     4897.76    972.34 o
   5   5   6   235097.67   242296.86   3356.16 o
   0   6   6    41237.67    36563.32   1639.14 o
   2   6   6   295574.47   301404.69   2655.21 o
   4   6   6   103492.73   104166.92   1770.38 o
   6   6   6    16681.91    14774.82   2822.25 o
   1   7   6    88989.16    92569.59   1772.77 o
   3   7   6   411548.09   419577.06   3565.98 o
   5   7   6    14061.62    16691.39   1313.24 o
   7   7   6   224476.88   222001.81   4550.55 o
   0   8   6    60165.01    58690.29   2033.04 o
   2   8   6   142354.31   142317.84   1975.38 o
   4   8   6    37445.47    35468.31   1513.08 o
   6   8   6     8253.51    11671.36   1829.10 o
   8   8   6    45998.42    47773.65   3644.49 o
   1   9   6    21570.55    21880.05   1480.21 o
   3   9   6     2988.98     5499.75   1574.39 o
   5   9   6   205173.28   208800.48   3013.27 o
   7   9   6   207795.09   212282.95   3323.15 o
   9   9   6      455.54     3095.80   3642.98 o
   0  10   6   355160.03   363591.69   5214.24 o
   2  10   6      532.33      880.65   1300.40 o
   4  10   6     5669.32     3574.41   1358.86 o
   6  10   6   131719.41   132488.16   2841.25 o
   8  10   6      110.83     1607.02   2677.48 o
  10  10   6    32116.41    25913.66   6222.95 o
   1  11   6    71793.16    67327.43   2154.25 o
   3  11   6      675.89    -1724.02   1724.02 o
   5  11   6    17942.19    17395.05   2079.08 o
   7  11   6    71291.48    63244.97   2737.48 o
   9  11   6     9368.30    11006.29   3107.95 o
   0  12   6    19331.99    16968.94   2855.69 o
   2  12   6     3644.51     5003.68   1889.27 o
   4  12   6   107422.83   111944.05   2933.18 o
   6  12   6    16708.69    17526.80   2861.39 o
   8  12   6    17710.17    18574.75   3469.36 o
   1  13   6     6929.59     9278.23   2144.46 o
   3  13   6   224327.66   217313.48   3508.14 o
   5  13   6     3991.43     1799.29   2751.73 o
   7  13   6     1279.85     7472.36   3441.13 o
   0  14   6    28231.45    18470.16   4883.97 o
   2  14   6    19138.02    15891.36   2663.08 o
   4  14   6    23016.44    12163.70   3232.50 o
   6  14   6    55137.55    62837.32   4559.97 o
   1  15   6     8225.10    11792.24   3429.15 o
   3  15   6     1512.03     3391.26   3380.75 o
   1   2   7   273882.78   280433.28   2347.54 o
   2   3   7   196218.41   191628.61   2240.12 o
   1   4   7       58.41     -830.73    830.73 o
   3   4   7    26552.99    26998.57    979.24 o
   2   5   7   189801.20   196858.19   2119.37 o
   4   5   7   222403.22   229122.63   2763.72 o
   1   6   7    25239.12    26217.14   1143.48 o
   3   6   7   106381.54   108783.33   1710.05 o
   5   6   7     3829.46     3593.39   1589.65 o
   2   7   7    99739.18    94632.66   1704.37 o
   4   7   7     1004.47      503.10   1072.11 o
   6   7   7      618.29      834.24   1407.13 o
   1   8   7    92750.21    92480.06   1723.64 o
   3   8   7   359744.63   361802.75   3402.21 o
   5   8   7    39605.31    43042.72   1974.65 o
   7   8   7     7341.54     8615.13   1693.92 o
   2   9   7    85981.17    85951.78   1819.19 o
   4   9   7    92447.04    89188.63   2080.03 o
   6   9   7     1615.75     6643.67   2164.87 o
   8   9   7      212.50     -439.05   2414.73 o
   1  10   7    65997.52    64096.59   1844.46 o
   3  10   7      639.70     -468.50   1464.38 o
   5  10   7    17591.68    23005.82   1950.53 o
   7  10   7      218.35     1647.42   2005.47 o
   9  10   7    33591.19    32290.88   3562.55 o
   2  11   7       10.55     6937.22   1757.48 o
   4  11   7    14846.83    13384.86   1680.58 o
   6  11   7    92570.13    92727.84   2836.32 o
   8  11   7   114455.48   116087.09   3250.92 o
  10  11   7     2700.86     6633.18   3794.79 o
   1  12   7    63653.18    54721.23   2245.13 o
   3  12   7     2637.61      677.49   2182.01 o
   5  12   7    34316.40    33738.46   2499.37 o
   7  12   7      131.60     -706.90   2831.99 o
   9  12   7     7791.57    11850.60   3775.51 o
   2  13   7    82253.39    83677.32   2907.88 o
   4  13   7    31851.96    28954.30   2783.90 o
   6  13   7      805.72     1247.91   3238.56 o
   8  13   7    19307.19    15216.07   4603.68 o
   1  14   7    15331.72    13663.65   2565.84 o
   3  14   7      649.49    -1701.87   2543.46 o
   5  14   7     2128.39     1784.51   3834.42 o
   2  15   7    35467.39    26275.23   3955.23 o
   0   0   8  1758390.50  1755368.88  29561.05 o
   1   1   8   418859.06   411405.59   3866.58 o
   0   2   8  1584469.63  1600232.75  10127.31 o
   2   2   8  4976290.50  4798244.00  33158.52 o
   1   3   8  1037472.75  1024160.75   5501.51 o
   3   3   8    53055.63    42109.06   2608.69 o
   0   4   8   469525.16   449428.09   4189.63 o
   2   4   8      332.28     1569.47    993.20 o
   4   4   8  1328852.63  1344264.75  10466.88 o
   1   5   8   159019.31   163802.55   1921.98 o
   3   5   8   183087.41   186064.34   2185.79 o
   5   5   8  1445347.00  1486240.25  13741.74 o
   0   6   8  1892871.00  1942999.13  12557.84 o
   2   6   8    74080.23    74196.65   1493.80 o
   4   6   8  1460175.13  1510677.00   7787.43 o
   6   6   8   496493.97   495911.00   4996.73 o
   1   7   8  1597318.00  1610173.63   7928.73 o
   3   7   8   281410.78   290804.03   2836.49 o
   5   7   8   134490.52   129845.11   2215.34 o
   7   7   8  1225905.13  1249597.75  10985.29 o
   0   8   8  2234018.00  2254774.00  14826.72 o
   2   8   8   178918.38   173004.02   2361.53 o
   4   8   8   209716.39   200540.86   2592.88 o
   6   8   8      248.86     1397.46   1404.91 o
   8   8   8     3585.02     6281.46   2467.33 o
   1   9   8   114920.99   113875.87   2048.88 o
   3   9   8     9602.97     9823.35   1588.50 o
   5   9   8   411647.75   428761.47   4130.22 o
   7   9   8    83981.34    78262.04   2316.99 o
   9   9   8   100775.50    91755.39   4742.34 o
   0  10   8     2597.56    -2093.33   2093.33 o
   2  10   8    17911.46    12916.50   1559.34 o
   4  10   8   218760.52   231766.80   2947.54 o
   6  10   8   687832.50   702856.50   6014.64 o
   8  10   8   329924.72   314358.41   4510.89 o
  10  10   8    26362.51    25931.14   4721.24 o
   1  11   8       16.77      -62.54   1706.37 o
   3  11   8   225911.17   226548.00   3645.74 o
   5  11   8    52198.37    51321.07   2368.85 o
   7  11   8   178684.92   190651.13   3812.28 o
   9  11   8    11742.43    18308.25   3408.82 o
   0  12   8    83238.34    76785.09   3280.48 o
   2  12   8  1176731.75  1192880.38   8048.90 o
   4  12   8     4218.75     5589.70   2271.89 o
   6  12   8    94635.98   106533.29   3275.16 o
   8  12   8    47066.77    57948.51   4551.03 o
   1  13   8    49924.91    51036.86   2396.34 o
   3  13   8    84256.17    80428.17   2792.38 o
   5  13   8    99854.05    94459.79   3263.30 o
   7  13   8    88536.31    80728.63   4173.19 o
   0  14   8   161836.16   177486.42   4987.58 o
   2  14   8   109508.81   113869.22   3428.67 o
   4  14   8    49937.44    36700.92   3619.99 o
   6  14   8   226158.97   220663.61   9108.70 o
   1  15   8    37101.41    29898.10   3784.94 o
   3  15   8    67030.27    98845.05   4659.78 o
   1   2   9   608918.44   595525.75   3680.03 o
   2   3   9   221127.20   218963.11   2450.08 o
   1   4   9   173688.86   158642.39   1998.93 o
   3   4   9      354.35     1383.37   1096.46 o
   2   5   9   330936.47   324418.13   3088.97 o
   4   5   9   317370.22   317971.81   3120.13 o
   1   6   9     1474.83      -69.32    951.50 o
   3   6   9   103703.63    98610.47   1686.95 o
   5   6   9     1205.21     2565.59   1230.58 o
   2   7   9   297286.91   295620.06   2998.47 o
   4   7   9    68712.54    65416.97   1745.24 o
   6   7   9     6363.68     7971.29   1344.42 o
   1   8   9   113676.77   110457.04   2271.42 o
   3   8   9   261824.47   267516.69   2904.61 o
   5   8   9    67874.15    68575.09   2104.92 o
   7   8   9      201.37    -1096.18   1701.17 o
   2   9   9    24586.04    23164.71   1685.71 o
   4   9   9    11090.76    11820.53   1455.28 o
   6   9   9    19444.19    24944.33   1876.17 o
   8   9   9     3615.18     5305.50   1837.37 o
   1  10   9   115018.52   115186.27   2192.99 o
   3  10   9     5501.51     4436.49   1521.73 o
   5  10   9      924.74      264.51   1877.94 o
   7  10   9    21773.00    18305.35   2441.68 o
   9  10   9    33775.66    31519.53   3640.92 o
   2  11   9     2742.12     9937.48   2285.79 o
   4  11   9    12500.49     8393.33   1930.45 o
   6  11   9    88573.27    97543.88   3415.63 o
   8  11   9   102752.58   108603.84   3418.26 o
  10  11   9       17.35    10593.46   5181.08 o
   1  12   9    16472.34    15528.13   2226.97 o
   3  12   9    15173.25    13707.75   2307.15 o
   5  12   9    16605.52    21636.01   2394.86 o
   7  12   9     8303.44     8699.12   2936.03 o
   9  12   9    14810.92     9768.95   4940.70 o
   2  13   9    25934.88    21411.08   2559.93 o
   4  13   9    35634.93    27090.12   2242.62 o
   6  13   9     1947.84     5344.16   3364.92 o
   1  14   9     8983.44     9762.45   2846.18 o
   3  14   9      286.46     4112.44   3139.27 o
   5  14   9     5344.30     2073.05   3747.05 o
   2  15   9    10708.66    14821.25   4289.18 o
   0   0  10  6302412.50  6012180.00  82676.48 o
   1   1  10   149606.50   152103.11   1833.18 o
   0   2  10   178583.28   180423.28   2441.47 o
   2   2  10      580.69    -1624.78   1624.78 o
   1   3  10     4685.34     4150.25    954.11 o
   3   3  10  1139156.75  1164093.25  10541.48 o
   0   4  10   316969.75   330598.63   3771.95 o
   2   4  10   209267.50   211156.83   2303.98 o
   4   4  10   229453.30   229144.73   4510.00 o
   1   5  10    19853.68    18107.74   1024.34 o
   3   5  10    96930.13    89894.31   1821.69 o
   5   5  10  1106440.00  1148258.38  10914.61 o
   0   6  10   100901.54   100397.93   2377.40 o
   2   6  10    12711.34    10051.51   1212.88 o
   4   6  10    72304.30    71103.91   2182.87 o
   6   6  10   295144.47   282286.63   4078.00 o
   1   7  10   451750.34   467270.34   3682.16 o
   3   7  10   155394.86   160955.39   2309.13 o
   5   7  10    47758.57    42583.82   1559.28 o
   7   7  10    15276.20    17862.67   2304.13 o
   0   8  10   137507.70   132372.47   2977.40 o
   2   8  10    77448.56    78950.77   2041.96 o
   4   8  10      959.13      571.33   1207.55 o
   6   8  10    31023.77    31389.02   1742.09 o
   8   8  10   187321.75   176419.78   4303.35 o
   1   9  10     5648.16     7121.45   1397.00 o
   3   9  10   150810.75   145713.28   2541.67 o
   5   9  10     7590.90     4904.52   1896.27 o
   7   9  10     2306.06      867.08   2057.10 o
   9   9  10   147887.75   137300.19   4077.19 o
   0  10  10    63037.94    64663.15   2720.91 o
   2  10  10    64192.18    61350.11   2128.30 o
   4  10  10    44710.06    40496.34   1904.74 o
   6  10  10   128705.46   130193.50   2776.93 o
   8  10  10    26398.97    24749.52   3002.25 o
  10  10  10   228436.08   243316.72   7413.73 o
   1  11  10     9502.62     9379.12   1776.26 o
   3  11  10    56445.42    55885.77   2544.43 o
   5  11  10      645.91     -139.40   2433.39 o
   7  11  10      827.53       20.47   2286.30 o
   9  11  10     8327.33     3058.27   3060.27 o
   0  12  10    81220.00    85395.51   3741.20 o
   2  12  10    28643.24    30727.01   2285.01 o
   4  12  10     4667.19     4511.06   2054.52 o
   6  12  10   104878.52   105993.34   3176.99 o
   8  12  10     1598.32     1620.78   3910.84 o
   1  13  10    65591.14    70807.34   2693.84 o
   3  13  10     2231.55     5166.08   2736.29 o
   5  13  10    21554.75    26324.10   3526.22 o
   7  13  10   100241.20   100302.37   5024.69 o
   0  14  10    81571.51    91398.38   3982.65 o
   2  14  10      170.24    -1518.05   2942.06 o
   4  14  10       76.02    -3454.28   3454.28 o
   1  15  10     6491.43    -1009.03   3969.98 o
   1   2  11      145.84       -9.07    661.87 o
   2   3  11   224812.73   228724.20   2531.71 o
   1   4  11    82107.38    80129.95   1616.44 o
   3   4  11      257.12      371.16   1167.02 o
   2   5  11     3001.92     3276.06   1107.14 o
   4   5  11     2871.19     1874.62   1383.67 o
   1   6  11      462.32     -579.02   1240.20 o
   3   6  11    21375.17    19705.06   1668.91 o
   5   6  11     6171.59     2839.16   1594.92 o
   2   7  11    50991.30    52176.18   1634.73 o
   4   7  11    18697.28    15200.00   1441.78 o
   6   7  11     1246.28     1351.75   1477.14 o
   1   8  11     1868.08     1491.91   1410.22 o
   3   8  11    89738.16    90257.29   2039.79 o
   5   8  11    16308.60    10982.71   1536.30 o
   7   8  11    55438.58    54197.50   2119.80 o
   2   9  11     2656.78     4169.77   1527.02 o
   4   9  11    22540.78    22475.89   1749.71 o
   6   9  11      936.02     2539.80   1796.06 o
   8   9  11     1206.42     1436.94   1896.98 o
   1  10  11     3226.24     1635.11   1482.22 o
   3  10  11    14759.67    18160.10   1948.15 o
   5  10  11     2756.39     1692.29   1860.73 o
   7  10  11     2452.85     3471.06   1907.51 o
   9  10  11     8261.60     8699.35   2631.38 o
   2  11  11    23450.02    26421.96   2027.90 o
   4  11  11     2433.03     5407.67   1946.95 o
   6  11  11     7603.63     5402.13   2312.31 o
   8  11  11       92.25     1873.01   2521.33 o
  10  11  11    10266.08    12887.17   5785.70 o
   1  12  11     5256.89     5789.09   1995.46 o
   3  12  11    19091.38    16002.79   2211.29 o
   5  12  11     1215.95       63.75   2992.26 o
   7  12  11    15027.47    20604.32   2781.59 o
   2  13  11    31089.70    28763.78   2645.28 o
   4  13  11      852.65     4730.86   2405.11 o
   6  13  11     2147.45     1192.79   3250.81 o
   1  14  11      236.81     5009.30   2855.99 o
   3  14  11       86.56    -2981.15   3302.23 o
   5  14  11     6949.75    10324.63   4516.48 o
   0   0  12  1129111.00  1131577.13  13060.98 o
   1   1  12    52194.39    49330.70   1211.92 o
   0   2  12    23873.42    21475.87   1479.41 o
   2   2  12    25043.97    23789.83   1383.83 o
   1   3  12     1202.43     2072.78    966.15 o
   3   3  12    77117.99    76459.59   2806.92 o
   0   4  12    70181.67    60528.84   2423.97 o
   2   4  12    89471.12    84787.39   1721.98 o
   4   4  12    66564.79    62734.68   3100.62 o
   1   5  12    84181.70    81325.79   1837.21 o
   3   5  12     3046.70     4645.76   1501.14 o
   5   5  12   131974.38   131442.66   3556.72 o
   0   6  12    17912.67    16870.50   1652.02 o
   2   6  12    24407.13    24700.32   1411.91 o
   4   6  12     8131.43    11283.84   1818.26 o
   6   6  12    98417.81    99841.65   3569.48 o
   1   7  12   122696.64   124417.15   2143.51 o
   3   7  12   106533.36    97684.90   2158.91 o
   5   7  12    26639.13    29198.64   1654.21 o
   7   7  12    22700.56    24328.08   2347.58 o
   0   8  12      328.84     2268.67   1750.41 o
   2   8  12     2185.19     2467.57   1567.69 o
   4   8  12     2814.36     4017.42   1640.87 o
   6   8  12    25235.98    22182.14   1752.78 o
   8   8  12     6970.13    12317.88   4147.46 o
   1   9  12    10886.74    13878.78   2008.42 o
   3   9  12     3077.08     4000.32   1672.10 o
   5   9  12     3544.03     1464.44   1926.71 o
   7   9  12     1253.98      176.26   1767.38 o
   9   9  12    21273.18    30742.12   3879.93 o
   0  10  12     1903.52     4478.85   2197.27 o
   2  10  12    53033.54    55885.32   2054.98 o
   4  10  12     1236.47     3453.66   1848.56 o
   6  10  12   106255.00   111194.33   3293.48 o
   8  10  12     2032.79     7141.19   2551.77 o
  10  10  12    28739.05    11405.09   6701.37 o
   1  11  12     2489.31     1776.80   1842.44 o
   3  11  12    21279.44    20632.60   2065.83 o
   5  11  12    51488.14    55408.47   2678.29 o
   7  11  12     4817.86     3557.16   2289.69 o
   9  11  12       12.72     4577.66   4416.24 o
   0  12  12    14622.74    12747.13   2765.84 o
   2  12  12    36846.55    37662.98   2491.81 o
   4  12  12     4575.95     4468.23   2159.19 o
   6  12  12    17615.03    16634.52   2455.16 o
   8  12  12      708.83     -430.18   4752.75 o
   1  13  12     3991.07     5370.00   2517.49 o
   3  13  12     5798.44     8622.97   3388.74 o
   5  13  12     4308.91    13223.33   4089.12 o
   0  14  12    65099.31    65751.71   4622.78 o
   2  14  12     1842.41     3726.66   3020.78 o
   4  14  12      932.11      932.31   4264.37 o
   1   2  13   205880.95   202859.58   1928.75 o
   2   3  13  1539829.00  1559114.38   8605.92 o
   1   4  13  2201739.25  2265401.25  12318.79 o
   3   4  13   347378.25   344183.13   3854.45 o
   2   5  13   107979.31   110950.94   2209.79 o
   4   5  13   171493.14   163152.36   2710.63 o
   1   6  13     5002.13     5158.96   1332.50 o
   3   6  13  1087567.38  1113703.75   7180.03 o
   5   6  13   510972.88   519503.09   4885.32 o
   2   7  13    48076.39    41025.74   1707.63 o
   4   7  13    10795.91    14226.25   1704.44 o
   6   7  13   216544.05   212085.92   3350.99 o
   1   8  13   489082.44   485358.56   4147.70 o
   3   8  13   548981.13   559509.94   4607.29 o
   5   8  13   375640.47   382563.06   3698.19 o
   7   8  13   115089.80   128379.94   2502.53 o
   2   9  13   329402.84   330498.59   3444.65 o
   4   9  13   564834.50   564745.00   4664.74 o
   6   9  13   313707.81   302488.03   3911.66 o
   8   9  13    44316.61    34913.84   2950.14 o
   1  10  13   537934.63   554806.06   4795.20 o
   3  10  13    25842.48    21550.70   2249.16 o
   5  10  13    65938.20    70554.20   2876.92 o
   7  10  13    14666.12     8188.79   2574.97 o
   9  10  13   278591.59   257933.59   4709.32 o
   2  11  13  1017379.94  1074545.13   7045.43 o
   4  11  13     4833.54    10645.40   2209.61 o
   6  11  13   115647.47   111131.71   3190.80 o
   8  11  13   145500.69   152807.17   4845.56 o
   1  12  13    23311.02    14872.96   2256.32 o
   3  12  13    22192.82    16123.04   2210.46 o
   5  12  13   106811.63    98847.21   2945.50 o
   7  12  13    10028.54     7930.08   3578.59 o
   2  13  13    59678.72    57485.93   2765.64 o
   4  13  13    69313.48    65930.57   3443.49 o
   6  13  13    34005.13    27617.33   5540.52 o
   1  14  13    28452.04    19489.71   3396.35 o
   3  14  13    20040.27    22631.62   4208.60 o
   0   0  14    23705.28    23426.72   2134.51 o
   1   1  14   300120.66   292758.28   3079.39 o
   0   2  14     5519.15     7433.41   1177.04 o
   2   2  14   684698.75   691143.50   6024.14 o
   1   3  14    26871.26    30019.60   1065.83 o
   3   3  14   467872.38   467896.69   6414.17 o
   0   4  14   137661.39   138525.47   2680.47 o
   2   4  14    19500.30    19576.81   1325.76 o
   4   4  14    69978.81    73093.66   3361.10 o
   1   5  14   769935.00   793052.75   5988.69 o
   3   5  14    42529.11    42575.63   1646.20 o
   5   5  14       45.77     -840.01   2182.33 o
   0   6  14   908166.25   936793.69   9131.42 o
   2   6  14    12441.10    11275.97   1595.82 o
   4   6  14    47274.40    44225.71   2044.16 o
   6   6  14    47854.27    44925.32   2706.43 o
   1   7  14      614.81      341.54   1266.16 o
   3   7  14   253097.77   253410.78   3127.35 o
   5   7  14    23807.63    20053.35   2241.74 o
   7   7  14   406735.72   420463.13   6487.92 o
   0   8  14    25740.56    24730.82   2438.33 o
   2   8  14    63215.60    61366.47   2191.39 o
   4   8  14    96848.09   101945.13   2124.43 o
   6   8  14    14256.20    11159.75   1982.47 o
   8   8  14    12308.90     9020.45   2700.71 o
   1   9  14    74912.38    73124.08   2126.41 o
   3   9  14   235320.55   237751.98   3222.58 o
   5   9  14       65.42     1755.32   1545.94 o
   7   9  14     6043.04     5171.68   2134.29 o
   9   9  14    21948.36    22718.26   4543.18 o
   0  10  14     4412.85     6717.55   3050.93 o
   2  10  14      974.06     3068.23   1961.63 o
   4  10  14    55341.97    55862.73   2181.80 o
   6  10  14   143865.69   138911.70   2989.20 o
   8  10  14    28630.74    29064.67   3644.23 o
  10  10  14      154.81    -4902.36   7367.40 o
   1  11  14    29436.20    25910.08   2067.02 o
   3  11  14     3984.56     6547.78   2267.84 o
   5  11  14   256106.16   249511.69   3749.69 o
   7  11  14    33783.14    31240.43   2739.86 o
   9  11  14     9681.57     9884.74   6303.90 o
   0  12  14    37969.28    39786.20   4093.57 o
   2  12  14    88779.63    82652.45   2685.69 o
   4  12  14     9064.40     8188.27   2372.03 o
   6  12  14     3528.84     1271.36   2965.07 o
   1  13  14    20455.84    13032.74   2576.22 o
   3  13  14     7419.33     -141.36   3158.00 o
   5  13  14    53554.08    51463.95   3697.58 o
   0  14  14    85012.15    95157.77   6305.93 o
   2  14  14    25398.93    18522.38   3761.15 o
   1   2  15    35756.27    38709.57   1328.74 o
   2   3  15       39.48     2656.46   1103.92 o
   1   4  15     2793.31     1408.62   1224.18 o
   3   4  15    25057.88    27026.98   1706.36 o
   2   5  15     9067.50     5308.12   1235.02 o
   4   5  15    17294.02    14671.49   1646.81 o
   1   6  15     7109.36     5058.49   1767.63 o
   3   6  15    26932.55    26649.73   1745.55 o
   5   6  15    21708.61    18883.36   1885.78 o
   2   7  15     3897.04     2250.23   1506.31 o
   4   7  15    40043.00    39252.13   2100.80 o
   6   7  15    20427.44    18602.19   2119.27 o
   1   8  15    10503.33    10484.75   1640.82 o
   3   8  15       92.35    -1500.47   1684.23 o
   5   8  15     5335.92     9404.52   1894.90 o
   7   8  15     9985.08    12215.01   2133.08 o
   2   9  15    42843.23    40514.96   1963.37 o
   4   9  15        9.18     -219.39   1661.42 o
   6   9  15     7989.72     5499.50   2368.79 o
   8   9  15     3592.03     7134.40   2432.72 o
   1  10  15    45325.67    39838.65   2302.42 o
   3  10  15      930.83     2030.77   2033.12 o
   5  10  15     1119.63     3457.98   1747.55 o
   7  10  15      214.31      198.32   2928.17 o
   9  10  15    19875.89    22953.26   4622.28 o
   2  11  15    27165.46    26242.85   2333.58 o
   4  11  15      159.03     5977.83   2117.64 o
   6  11  15     1784.08     3587.87   2625.29 o
   8  11  15     8134.31     9696.20   4529.26 o
   1  12  15    20861.64    22582.29   2851.37 o
   3  12  15    20836.83    20189.61   2626.49 o
   5  12  15     4381.40     6993.65   2647.04 o
   7  12  15      255.32    -3488.29   4497.40 o
   2  13  15     4271.19     6399.60   2549.07 o
   4  13  15     9905.24     2593.74   3364.30 o
   1  14  15      375.24      348.98   4536.28 o
   0   0  16  7932557.50  7710425.50 105575.94 o
   1   1  16   145379.30   144239.98   2203.03 o
   0   2  16      160.74     3395.93   1294.72 o
   2   2  16    20485.70    23262.27   1958.94 o
   1   3  16    62065.21    64157.61   1399.48 o
   3   3  16    84481.33    83981.47   3138.44 o
   0   4  16    18398.38    19785.54   1774.69 o
   2   4  16   671279.25   697174.56   5028.66 o
   4   4  16   270857.94   270966.28   4656.68 o
   1   5  16   684091.00   686366.25   5232.58 o
   3   5  16   550104.31   566312.19   5113.73 o
   5   5  16   576290.75   597217.50   7199.62 o
   0   6  16     6444.21     8360.05   2425.56 o
   2   6  16   401369.06   393929.13   4219.83 o
   4   6  16    31702.30    28919.36   1960.37 o
   6   6  16   278914.78   284664.19   5009.52 o
   1   7  16   228794.95   227897.31   3475.64 o
   3   7  16   869256.56   898429.88   6321.07 o
   5   7  16    16812.64    19589.15   2177.11 o
   7   7  16   394100.84   406472.44   6518.79 o
   0   8  16    98918.02   100212.16   3703.37 o
   2   8  16   142155.45   152769.03   2862.65 o
   4   8  16    14128.44    12257.49   2010.99 o
   6   8  16   224207.20   218887.45   3508.79 o
   8   8  16   259955.56   255225.16   5206.78 o
   1   9  16   291619.94   300224.75   3778.04 o
   3   9  16    20693.63    14335.34   1832.84 o
   5   9  16     1820.87     4829.79   2235.62 o
   7   9  16    93700.89    96488.97   2624.38 o
   9   9  16    10330.00     7430.97   4526.50 o
   0  10  16   239212.33   230436.44   5219.67 o
   2  10  16   198584.97   197635.22   3183.63 o
   4  10  16    66234.02    58973.57   2475.16 o
   6  10  16   181663.73   173361.00   3547.16 o
   8  10  16    21476.80    20524.02   3107.88 o
   1  11  16    76110.45    72750.42   2611.05 o
   3  11  16     6719.29     3533.37   2289.87 o
   5  11  16   236447.28   230372.92   3724.94 o
   7  11  16    32952.37    28892.97   3591.28 o
   0  12  16    84258.27    72488.66   4129.47 o
   2  12  16    76317.34    75872.13   2955.60 o
   4  12  16    72347.54    74475.46   2860.05 o
   6  12  16   242094.64   238093.25   5385.39 o
   1  13  16      164.54     5063.32   3392.51 o
   3  13  16    35587.08    28312.70   3997.27 o
   1   2  17     4791.26     5325.05   1043.14 o
   2   3  17     8610.62     9828.84   1129.39 o
   1   4  17    97361.67    96050.30   1953.22 o
   3   4  17     3061.29     1519.54   1437.79 o
   2   5  17    14861.03    13201.94   1656.78 o
   4   5  17       83.80     1907.18   1536.67 o
   1   6  17    10642.29     9313.81   1652.78 o
   3   6  17      228.17      -58.63   2343.97 o
   5   6  17     8905.66     8865.09   1967.51 o
   2   7  17    19645.87    18362.24   1838.90 o
   4   7  17        8.28      904.94   1757.86 o
   6   7  17        6.29     3255.12   1989.57 o
   1   8  17     7431.29    10405.88   2186.07 o
   3   8  17    14680.30    16380.05   2068.95 o
   5   8  17     3923.80     2086.48   2142.48 o
   7   8  17     9255.44    17991.57   2797.20 o
   2   9  17    10517.73    13637.44   2009.22 o
   4   9  17    25057.32    33037.65   2327.55 o
   6   9  17    35072.96    41495.28   2633.71 o
   8   9  17     1457.79     4103.20   2209.25 o
   1  10  17     4207.58     1085.56   2387.08 o
   3  10  17     1200.31     1094.58   2038.17 o
   5  10  17       98.99     -985.41   2475.68 o
   7  10  17       57.15     4197.02   2698.09 o
   9  10  17       38.19     3254.42   4601.84 o
   2  11  17     2857.55     9634.01   2737.76 o
   4  11  17     6359.93     6417.86   2606.84 o
   6  11  17     5732.63    10989.52   3269.87 o
   8  11  17      601.02     1752.04   5298.29 o
   1  12  17      836.34    -2710.37   2802.93 o
   3  12  17    14610.55    18039.72   2797.08 o
   5  12  17     3263.99     -655.01   3057.14 o
   2  13  17    11995.93    13204.77   3848.55 o
   4  13  17      592.14     1295.35   5093.96 o
   0   0  18   611109.63   638701.94  11539.68 o
   1   1  18   375060.38   382769.09   4182.69 o
   0   2  18     8131.15    10539.27   1705.86 o
   2   2  18   622600.38   625920.31   6012.25 o
   1   3  18   187164.06   187784.83   2222.03 o
   3   3  18    91725.54    93886.39   2913.90 o
   0   4  18    16008.18    19204.73   1830.70 o
   2   4  18   110514.55   110845.85   2300.84 o
   4   4  18   133874.19   133305.97   4534.15 o
   1   5  18   182272.47   181297.95   2766.30 o
   3   5  18   115606.93   110060.23   2929.03 o
   5   5  18   125303.68   128103.65   3362.11 o
   0   6  18   308674.78   318332.53   4412.26 o
   2   6  18   292869.25   287714.78   3723.77 o
   4   6  18   113188.49   109449.59   2988.72 o
   6   6  18   107152.45    97279.38   4326.14 o
   1   7  18   206070.80   206168.80   3642.81 o
   3   7  18   186963.61   176763.83   3167.55 o
   5   7  18      215.70     1611.89   2057.70 o
   7   7  18   729183.56   735138.06   9301.25 o
   0   8  18   261784.48   268336.75   4443.99 o
   2   8  18     3866.63     1914.40   2114.48 o
   4   8  18      556.14    -1599.00   2383.05 o
   6   8  18    54580.18    51571.38   2667.98 o
   8   8  18     3842.78     6608.01   3030.62 o
   1   9  18   104651.77   101870.10   2888.80 o
   3   9  18    45777.54    48232.30   2308.01 o
   5   9  18    50356.46    49089.57   2556.67 o
   7   9  18     1441.43     -589.17   2509.20 o
   9   9  18     1728.95     -601.74   5663.18 o
   0  10  18    50160.45    44810.25   3484.07 o
   2  10  18     9189.34     8829.83   2189.72 o
   4  10  18    17119.72    21725.58   2364.34 o
   6  10  18    72776.75    68823.17   2995.62 o
   8  10  18    32432.72    23695.79   3704.63 o
   1  11  18    46649.45    42291.49   2866.37 o
   3  11  18    22567.72    16886.93   2320.97 o
   5  11  18    90331.14    78771.23   3757.58 o
   7  11  18    17947.58    16312.43   4474.71 o
   0  12  18     5662.05    12507.81   4208.18 o
   2  12  18   207342.47   208158.98   4131.71 o
   4  12  18    37197.75    32585.09   3440.09 o
   1  13  18      514.19     7049.53   3836.93 o
   1   2  19   267950.09   271696.03   2679.32 o
   2   3  19    21200.38    23115.26   1502.68 o
   1   4  19   174072.27   184307.22   2600.59 o
   3   4  19    11497.54    13449.75   1741.29 o
   2   5  19   225171.52   231996.23   3224.68 o
   4   5  19   185362.73   183563.05   3078.95 o
   1   6  19     1603.82     1922.40   1584.86 o
   3   6  19    16722.22    14516.04   2163.43 o
   5   6  19    11151.48    12551.22   2422.43 o
   2   7  19   126934.72   135077.61   2891.83 o
   4   7  19    44536.52    46509.31   2693.56 o
   6   7  19        6.52     2395.86   1882.51 o
   1   8  19   151107.63   150484.31   3135.94 o
   3   8  19    99333.35    96648.65   3185.71 o
   5   8  19    91496.27    95963.30   2783.68 o
   7   8  19     5827.85     4940.64   2610.68 o
   2   9  19    44066.83    47142.23   2527.95 o
   4   9  19     1955.73     7624.33   2357.37 o
   6   9  19    20059.95    17733.27   2493.08 o
   8   9  19     3385.47     4717.57   2771.66 o
   1  10  19    53879.60    56551.34   3104.98 o
   3  10  19      456.49     1826.38   2414.75 o
   5  10  19     1405.41     2981.75   2624.22 o
   7  10  19     8956.49     4330.98   3138.50 o
   2  11  19    31921.71    32749.49   2920.74 o
   4  11  19    21940.05    26186.32   3057.99 o
   6  11  19    41920.10    41054.55   5514.11 o
   1  12  19    18160.72     9967.66   3053.30 o
   3  12  19     5453.24     7540.89   3579.28 o
   5  12  19    27635.56    19816.98   7436.26 o
   0   0  20    76115.74    80722.63   4262.40 o
   1   1  20   266667.69   270565.16   3722.84 o
   0   2  20    98041.14    89241.04   2451.89 o
   2   2  20   283859.34   293593.13   4738.24 o
   1   3  20     6774.45     8313.93   1119.18 o
   3   3  20   162409.98   164822.94   3611.99 o
   0   4  20    12151.76     8304.23   1822.61 o
   2   4  20    17815.71    18088.39   1617.67 o
   4   4  20   267722.63   286744.50   5358.15 o
   1   5  20    46512.20    46640.84   2555.41 o
   3   5  20    90827.73    91119.09   2607.07 o
   5   5  20      673.78    -2974.01   2974.01 o
   0   6  20   256960.11   248810.36   4975.48 o
   2   6  20     2770.87     1028.71   1928.41 o
   4   6  20    54596.74    56127.50   2660.85 o
   6   6  20    99207.16   100088.95   3638.52 o
   1   7  20        6.07      913.55   1723.06 o
   3   7  20     6444.46     4680.41   2428.15 o
   5   7  20    20917.66    19346.81   2825.21 o
   7   7  20   312644.66   317141.34   5909.70 o
   0   8  20   168608.53   175712.66   6135.52 o
   2   8  20     9418.44    11624.79   2105.70 o
   4   8  20    19332.74    18828.91   2315.58 o
   6   8  20     5305.00     7456.39   3210.32 o
   8   8  20     7271.61     3162.92   4596.89 o
   1   9  20    52787.67    52389.40   2628.68 o
   3   9  20    57573.86    52481.04   3017.79 o
   5   9  20    18297.05    11768.76   2974.05 o
   7   9  20     2681.25      998.27   2721.49 o
   0  10  20     4288.63     4807.28   3601.96 o
   2  10  20    20411.96    15085.90   2543.95 o
   4  10  20    35655.04    33097.28   3224.99 o
   6  10  20     6189.64     5094.61   3296.57 o
   1  11  20     3823.67     2190.34   2778.38 o
   3  11  20     4028.00     1243.29   3022.52 o
   5  11  20    28217.30    29106.68   4155.52 o
   0  12  20    42522.57    43095.61   5587.23 o
   2  12  20    73512.13    72965.09   4444.24 o
   4  12  20     3190.17    -3195.86   4895.18 o
   1   2  21   106594.87   106513.42   1874.79 o
   2   3  21   890570.56   906142.00   6317.77 o
   1   4  21  1154002.75  1194065.25   7357.94 o
   3   4  21     3982.92     3375.72   1719.16 o
   2   5  21    16107.99    13963.40   1951.84 o
   4   5  21   217193.11   213614.91   3887.95 o
   1   6  21    76572.47    76331.42   2287.61 o
   3   6  21   442975.28   446553.13   5105.01 o
   5   6  21   100560.78    85952.12   2593.33 o
   2   7  21   109060.97   102559.67   2614.00 o
   4   7  21    20221.62    17029.90   2687.89 o
   6   7  21    13205.96    10847.55   2494.16 o
   1   8  21    11093.74     9151.66   2172.86 o
   3   8  21   685209.38   718363.25   6863.35 o
   5   8  21    49944.08    44218.46   3117.79 o
   7   8  21   101386.12    98166.69   3437.79 o
   2   9  21     1470.17      657.87   2657.47 o
   4   9  21   663199.06   678222.88   7005.21 o
   6   9  21   147528.70   155192.69   3723.23 o
   8   9  21    16707.14     6129.84   3735.35 o
   1  10  21   249185.64   237598.86   3823.61 o
   3  10  21    22399.71    16226.46   3153.91 o
   5  10  21    55988.99    50038.45   3736.60 o
   7  10  21     5076.01     6452.09   4352.78 o
   2  11  21   246595.09   245482.63   4478.40 o
   4  11  21    13769.03    20422.74   4035.84 o
   1  12  21    53300.03    58716.05   4181.24 o
   0   0  22    75156.59    80412.34   5221.23 o
   1   1  22     3470.11     4584.62   1992.23 o
   0   2  22      924.56     2429.25   2036.69 o
   2   2  22    10616.56    12619.63   2183.62 o
   1   3  22   297985.06   299179.72   3058.25 o
   3   3  22     2108.91    -2411.85   2888.77 o
   0   4  22   268311.94   277462.88   4281.84 o
   2   4  22    24987.40    19656.14   1960.10 o
   4   4  22    70733.47    57551.55   3985.88 o
   1   5  22    36680.30    36455.81   1870.23 o
   3   5  22     4587.36     3166.98   2049.44 o
   5   5  22   224215.83   230630.28   6610.18 o
   0   6  22    58658.36    65031.44   5054.42 o
   2   6  22    98040.45    99800.11   2874.52 o
   4   6  22     7113.24     4628.95   2173.44 o
   6   6  22    26375.33    26765.28   3699.10 o
   1   7  22    67186.36    64503.85   2196.35 o
   3   7  22   123018.21   127704.11   3386.36 o
   5   7  22     2621.01     3238.76   2820.25 o
   7   7  22   135227.97   126097.34   4285.51 o
   0   8  22   119097.23   110583.63   4593.98 o
   2   8  22    43737.68    45271.16   2356.40 o
   4   8  22     2257.87     3028.82   2875.55 o
   6   8  22     1434.59     1276.29   2603.21 o
   8   8  22    27846.85    22598.37   4955.03 o
   1   9  22     4884.14     6733.72   2130.57 o
   3   9  22     3285.64     6550.42   3024.81 o
   5   9  22   109221.01   113821.72   3802.13 o
   7   9  22    91424.36    97549.45   4411.63 o
   0  10  22   187812.78   185649.92   6176.54 o
   2  10  22     5927.21    12717.06   2461.25 o
   4  10  22     9952.21     8300.36   3516.22 o
   6  10  22    24967.07    19122.54   4836.09 o
   1  11  22    23105.05    18507.52   3333.41 o
   3  11  22     2255.44    -1349.27   3920.95 o
   1   2  23     8361.05     6937.13   1638.77 o
   2   3  23    26145.06    26842.44   1801.35 o
   1   4  23    23321.10    20059.35   1601.96 o
   3   4  23    56785.79    58626.86   2523.34 o
   2   5  23    14802.64    11073.64   1831.27 o
   4   5  23      412.21        0.44   2144.75 o
   1   6  23    18659.04    17789.18   1958.43 o
   3   6  23    23345.28    25544.50   2513.14 o
   5   6  23    39572.18    29593.06   3536.88 o
   2   7  23     3787.68     -988.59   2176.25 o
   4   7  23    19364.83    18303.21   2867.31 o
   6   7  23    29287.76    20777.11   3849.83 o
   1   8  23    53161.01    50926.67   2726.71 o
   3   8  23     2459.33     2269.59   2638.63 o
   5   8  23    27449.46    18339.30   3092.57 o
   7   8  23       33.63    -1455.91   3454.82 o
   2   9  23    86259.54    86684.16   3074.87 o
   4   9  23       12.14     6108.93   3564.91 o
   6   9  23    10814.61     4495.40   3440.21 o
   1  10  23    23311.25    23552.95   3259.18 o
   3  10  23     2471.39     2797.93   3282.63 o
   5  10  23     3475.73    -4133.86   4133.86 o
   2  11  23    46187.73    48144.66   4936.02 o
   0   0  24   215147.17   200135.17  10881.50 o
   1   1  24    13330.16    11557.35   2321.57 o
   0   2  24   154641.05   156638.52   3455.39 o
   2   2  24   134343.34   134079.72   3772.88 o
   1   3  24   210452.66   211779.33   2948.00 o
   3   3  24   221451.98   219448.28   5802.07 o
   0   4  24     7955.75     8021.33   2186.82 o
   2   4  24     4022.27     5304.74   1946.25 o
   4   4  24    74513.06    73223.38   4220.38 o
   1   5  24    80124.34    86717.84   2310.43 o
   3   5  24      546.40    -1847.08   2137.95 o
   5   5  24   360110.97   362291.75   7375.79 o
   0   6  24     8475.87    10213.80   2945.68 o
   2   6  24     1664.86      139.11   2302.72 o
   4   6  24    95947.59    96905.40   3606.94 o
   6   6  24    15272.58     8850.67   2990.07 o
   1   7  24   287221.03   286564.44   3727.11 o
   3   7  24    14797.81    21698.98   3283.12 o
   5   7  24    75937.66    71675.72   3672.88 o
   7   7  24     6544.03     5734.45   4988.57 o
   0   8  24   268976.41   279192.13   6225.48 o
   2   8  24       26.83      685.93   2450.53 o
   4   8  24     1132.69     4492.31   2865.56 o
   6   8  24     4468.62     3841.30   3838.84 o
   1   9  24     5753.91     7927.77   2656.92 o
   3   9  24   103174.09    99570.66   3640.15 o
   5   9  24    90313.70    84021.60   3944.35 o
   0  10  24     4329.51    -4264.20   4264.20 o
   2  10  24     3792.38     4197.30   3862.38 o
   4  10  24     6763.01     5169.84   4049.85 o
   1  11  24    29887.31    27860.85   5341.31 o
   1   2  25     7582.25    10112.05   2027.46 o
   2   3  25      515.96     3847.91   2013.79 o
   1   4  25    72356.96    73088.04   2245.01 o
   3   4  25     7843.76     6179.20   2436.30 o
   2   5  25    40923.90    43297.77   2579.52 o
   4   5  25     1800.03     6481.72   2862.47 o
   1   6  25      151.45     1740.15   2217.19 o
   3   6  25     4452.11     9456.08   2590.80 o
   5   6  25    19126.52    15671.23   2542.81 o
   2   7  25    17714.69    17848.87   2386.33 o
   4   7  25       15.43      -49.39   2911.27 o
   6   7  25     5580.19     4984.55   3539.00 o
   1   8  25    29510.14    29274.53   3496.98 o
   3   8  25     2112.60     4887.09   3338.98 o
   5   8  25    28469.19    24877.63   3832.02 o
   2   9  25    25195.45    21944.47   4126.48 o
   4   9  25     2991.87     9202.22   4166.31 o
   1  10  25     5546.26     5165.78   3915.56 o
   3  10  25       64.37    11882.16   5017.44 o
   0   0  26  2689595.00  2858454.00  68056.72 o
   1   1  26    21746.45    20295.18   3061.17 o
   0   2  26   173854.41   172381.34   4210.47 o
   2   2  26   305945.75   300988.53   6819.17 o
   1   3  26    21321.26    23641.89   2399.78 o
   3   3  26   121483.43   118550.77   4679.86 o
   0   4  26   105830.38    96508.94   3088.19 o
   2   4  26    66853.16    63925.91   2643.03 o
   4   4  26     1865.80     3252.40   4248.96 o
   1   5  26   177358.78   168774.19   2981.33 o
   3   5  26   170966.67   173748.44   3560.92 o
   5   5  26   818119.19   846544.56  11294.46 o
   0   6  26   155301.67   155111.78   4735.27 o
   2   6  26    62919.95    62750.91   2736.19 o
   4   6  26   139400.08   128063.49   3496.60 o
   6   6  26     6448.63     7926.54   4837.48 o
   1   7  26   334731.00   316923.75   4533.64 o
   3   7  26   174494.59   169547.89   3792.66 o
   5   7  26     4010.93     2736.94   3463.16 o
   7   7  26   209377.70   206570.61   8491.98 o
   0   8  26   384601.53   395744.63   7288.48 o
   2   8  26     8684.25     6183.90   2614.79 o
   4   8  26    22894.20    19837.07   3527.06 o
   6   8  26    27030.66    32866.13   6598.09 o
   1   9  26    47200.27    37193.52   3498.06 o
   3   9  26       35.07     4959.18   3818.43 o
   0  10  26   118681.74   127105.90  10148.69 o
   1   2  27     5062.03     5863.13   2120.20 o
   2   3  27     7754.20    11883.67   2605.80 o
   1   4  27   139381.78   130817.02   3034.54 o
   3   4  27     1236.57     4662.96   2855.92 o
   2   5  27     2286.80     1923.03   2344.25 o
   4   5  27    16670.74    22525.50   2927.95 o
   1   6  27    16199.15    12355.69   2421.36 o
   3   6  27    31535.84    26142.92   3200.50 o
   5   6  27    10855.17    10898.47   3957.26 o
   2   7  27     5310.90      902.03   2534.33 o
   4   7  27        3.73     3158.49   3910.34 o
   6   7  27      200.11    -1110.21   4627.02 o
   1   8  27     2785.85     4806.87   2798.93 o
   3   8  27    15581.73    10489.83   4439.78 o
   5   8  27     1834.34     3189.68   4936.95 o
   2   9  27     1232.08     6918.98   5388.59 o
   0   0  28   708437.88   725548.88  23329.50 o
   1   1  28    74495.57    74850.49   3813.10 o
   0   2  28     4232.72      236.07   3441.61 o
   2   2  28    33227.48    39403.54   3663.62 o
   1   3  28     2296.25     2069.37   2032.54 o
   3   3  28   185537.64   195090.41   5753.53 o
   0   4  28      462.13      838.77   2507.73 o
   2   4  28    80488.11    69569.30   3099.74 o
   4   4  28    69939.32    65591.44   4674.21 o
   1   5  28     1655.38    -2453.08   2453.08 o
   3   5  28       97.12     4909.57   2835.91 o
   5   5  28   164234.19   161602.44   6922.39 o
   0   6  28    35020.24    42740.20   4397.08 o
   2   6  28    11898.91    12932.38   3057.20 o
   4   6  28     3162.99    -3693.23   3693.23 o
   6   6  28   148875.53   162185.28   8024.66 o
   1   7  28    69465.96    73162.68   3508.40 o
   3   7  28      734.01     7243.38   3587.06 o
   5   7  28    15740.48    15330.19   5909.35 o
   0   8  28      195.75    -5971.88   5971.88 o
   2   8  28    58085.05    51405.88   4424.08 o
   1   2  29     6741.99    11845.60   2600.04 o
   2   3  29   244380.52   233475.97   4296.27 o
   1   4  29   636298.00   644916.56   5998.97 o
   3   4  29    44931.16    44465.33   3258.51 o
   2   5  29    35753.21    30277.79   3049.27 o
   4   5  29    15750.61    14422.84   3737.63 o
   1   6  29     3273.74    -1449.59   2771.76 o
   3   6  29   203776.59   198497.78   4972.84 o
   5   6  29    94471.64   102812.07   6358.54 o
   2   7  29      142.12     1428.93   4178.58 o
   4   7  29     3611.72    -1774.61   4726.61 o
   1   8  29   119142.34   125960.99   5868.82 o
   0   0  30   132710.94   127320.65  12574.39 o
   1   1  30     1059.37      329.26   6686.14 o
   0   2  30     8397.08     8774.22   3823.94 o
   2   2  30     5695.53     4452.19   3683.47 o
   1   3  30      592.23    -1010.70   2633.97 o
   3   3  30      862.07    -2132.43   5148.09 o
   0   4  30     3647.15    -1837.72   3448.91 o
   2   4  30    14476.54    10216.63   3947.53 o
   4   4  30    11205.27     7903.74   5478.02 o
   1   5  30    42624.58    43165.77   4057.75 o
   3   5  30      666.91     8128.95   3639.86 o
   5   5  30    14559.23     9997.09   9331.69 o
   0   6  30     9346.31     4252.63   7464.33 o
   2   6  30    15428.81    20067.66   4630.40 o
   4   6  30     1007.26     6214.62   5312.95 o
   1   7  30     6355.97     6273.24   4526.87 o
   1   2  31    13196.77    12163.51   3126.48 o
   2   3  31    83874.27    82488.16   3990.03 o
   1   4  31   104178.64   101463.91   4124.18 o
   3   4  31      994.50     4658.25   4109.60 o
   2   5  31    15603.25    26065.85   4407.93 o
   1   6  31    22820.46    34879.82   5948.80 o
   0   0  32   144332.53   120667.57  15879.64 o
   1   1  32     6551.49     7755.90   6167.39 o
   0   2  32    18830.37     9894.56  11351.40 o
   2   2  32     6945.18     4365.12   6115.29 o
   1   3  32    60933.77    53091.21   5761.96 o
   3   3  32     2995.75    -1247.62   8626.45 o
   0   4  32    16872.17     3111.39   8634.16 o
   2   4  32    20242.94    24956.53   5334.66 o
   1   2  33      332.67    16318.67   9787.42 o
 
